# Supplementary material for: Endogenous control of inflammation characterizes pregnant women with asymptomatic or paucisymptomatic SARS-CoV-2 infection
Source: Nat Commun. 2021 Jul 29;12:4677. doi: 10.1038/s41467-021-24940-w (PMC8322155; doi:10.1038/s41467-021-24940-w)
Supplement: Supplementary file 5 — Supplementary Data 1 [file 41467_2021_24940_MOESM5_ESM.xlsx]

## Sheet: Foglio1
	Supplementary Data 1. Clinical and hematological data from pregnant women.
	N.	Category	Covid Classification	Sympthoms	Weeks of pregnancy	Age	Sars-Cov2 IgM	Sars-Cov2 IgG	ALT	Total bilirubin	CK	Creatinine	D-Dimer	LDH	alfa1 antitripsin	Hb	WBC	Neutrophil	Neutrophil	Lymphocytes	Lymphocytes	Monocytes	Monocytes	Platelets	RBC	INR
						(years)			(U/L)	(mg/L)	(U/L)	(mg/L)	(mg/L)	(U/L)	(mg/dL)	(g/dL)	(N/uL)	%	(N/uL)	%	(N/uL)	%	(N/uL)	(10^9/L)	(10^6/L)	(ratio)
	1	PREGNANT POSITIVE	PAUCISYMPTOMATIC	Fever <37.5°C, loss of smell and taste	13	39.3781	positive	positive	25	0.61	NA	0.47	570	406	183	12.5	8930	73.4	6554.62	20	1786	5.6	500.08	371	4.26	0.98
	2	PREGNANT POSITIVE	PAUCISYMPTOMATIC	Fever <37.5°C, cough, loss of smell	30	34.9096	positive	positive	32	0.35	52	0.49	1090	379	204	12	9820	78.2	7679.24	17	1669.4	4	392.8	207	3.57	1.02
	3	PREGNANT POSITIVE	PAUCISYMPTOMATIC	Fever <37.5°C, cough, loss of smell and taste	39	30.5151	positive	positive	14	<0,3	<20	0.47	700	286	222	10.9	10640	67.5	7182	26.5	2819.6	4.9	521.36	224	3.68	0.96
	4	PREGNANT POSITIVE	PAUCISYMPTOMATIC	Fever < 37.5°C, cough	41	33.8521	negative	negative	14	< 0,3	318	0.48	1770	NA	226	7.5	17320	78.9	13665.5	18	3117.6	2.1	363.72	174	2.32	0.95
	5	PREGNANT POSITIVE	PAUCISYMPTOMATIC	Fever <37.5°C, cough, loss of smell and taste	32	37.5452	positive	positive	43	0.73	40	0.34	NA	556	153	10.8	8440	84.4	7123.36	12	1012.8	2.6	219.44	267	3.44	NA
	6	PREGNANT POSITIVE	PAUCISYMPTOMATIC	Fever <37.5°C, cough, loss of smell and taste	7	30.2521	positive	positive	14	0.41	51	0.51	250	288	300	13	9320	75.4	7027.28	18.8	1752.16	4.7	438.04	171	4.54	1.07
	7	PREGNANT POSITIVE	PAUCISYMPTOMATIC	Fever <37.5°C, cough, loss of smell and taste	30	26.0877	positive	positive	20	0.3	40	0.44	870	279	191	11.2	8620	70.3	6059.86	20.9	1801.58	6.6	568.92	300	3.94	0.93
	8	PREGNANT POSITIVE	ASYMPTOMATIC	none	9	19	positive	positive	58	0.3	NA	0.39	320	282	241	11.6	7700	79.3	6106.1	18	1386	1.7	130.9	245	3.79	1.03
	9	PREGNANT POSITIVE	ASYMPTOMATIC	none	8	36	negative	negative	18	0.5	22	0.57	1210	255	184	12.4	7740	61.9	4791.06	31.5	2438.1	4.6	356.04	363	4.29	0.99
	10	PREGNANT POSITIVE	ASYMPTOMATIC	none	41	32.9589	positive	weakly positive	NA	NA	NA	NA	NA	NA	184	NA	NA	NA	NA	NA	NA	NA	NA	NA	NA	NA
	11	PREGNANT POSITIVE	ASYMPTOMATIC	none	7	33.8548	negative	negative	24	0.57	40	0.57	90	288	217	13.3	9920	74.1	7350.72	18	1785.6	6.9	684.48	305	4.24	0.96
	12	PREGNANT POSITIVE	ASYMPTOMATIC	none	40	39	positive	positive	11	0.59	154	0.39	1630	NA	203	11.9	8320	66.6	5541.12	21	1747.2	11.4	948.48	311	3.69	0.94
	13	PREGNANT POSITIVE	PAUCISYMPTOMATIC	Fever <37.5°C, cough	38	35	NA	NA	NA	NA	85	0.34	1120	364	NA	11.3	8350	66.2	5527.7	22	1837	10.8	901.8	187	4.16	1
	14	PREGNANT POSITIVE	ASYMPTOMATIC	none	12	28	NA	NA	31	< 0,3	46	0.51	510	348	NA	12.6	9990	71.3	7122.87	24.2	2417.58	3.8	379.62	260	4.38	0.97
	median				30	33.8534			22	0.5	48.5	0.47	785	288	203.5	11.9	8930	73.4	7027.28	20	1786	4.7	438.04	260	3.94	0.975
	mean				24.7857	32.5967			25.3333	0.484444	84.8	0.459231	844.167	339.182	209	11.6154	9623.85	72.8846	7056.26	20.6077	1966.97	5.36154	492.745	260.385	3.86923	0.983333
	SD of the mean				14.4285	5.51692			13.9175	0.152652	89.9751	0.0762082	535.12	87.063	37.2632	1.46449	2484.61	6.38551	2162.03	4.82691	578.561	2.98874	238.956	67.1932	0.578482	0.040973
	1	PREGNANT NEGATIVE	NOT INFECTED	n.a.	22	29.263	negative	negative	12	1.38	30	0.73	860	287	216	12.2	15120	92	13910.4	5	756	NA	302.4	232	4.07	1.02
	2	PREGNANT NEGATIVE	NOT INFECTED	n.a.	30	35.0548	negative	negative	13	<0,3	70	0.58	590	303	244	10.1	6460	80.5	5200.3	14.4	930.24	4.7	303.62	162	3.31	1.01
	3	PREGNANT NEGATIVE	NOT INFECTED	n.a.	39	23.3479	negative	negative	14	1.17	43	0.47	6810	387	276	10.5	7230	77.8	5624.94	18	1301.4	3.2	231.36	247	3.64	1.07
	4	PREGNANT NEGATIVE	NOT INFECTED	n.a.	39	34.2603	negative	negative	33	0.37	312	0.68	3680	432	200	11.8	20310	91.1	18502.4	6	1218.6	1.9	385.89	212	3.67	0.86
	5	PREGNANT NEGATIVE	NOT INFECTED	n.a.	41	34.2603	negative	negative	13	0.54	100	0.57	2300	192	199	12.8	8760	72	6307.2	NA	NA	NA	NA	155	4.2	0.99
	6	PREGNANT NEGATIVE	NOT INFECTED	n.a.	40	35.5151	negative	negative	16	< 0,3	411	0.61	5620	325	222	11	19770	89.6	17713.9	8.112	1603.74	1.388	274.408	206	3.35	0.93
	7	PREGNANT NEGATIVE	NOT INFECTED	n.a.	39	33.6301	negative	negative	7	0.38	85	0.55	1440	221	154	11	5360	53.8	2883.68	36.036	1931.53	9.164	491.19	261	4.13	0.92
	8	PREGNANT NEGATIVE	NOT INFECTED	n.a.	39	29.7041	negative	negative	30	0.3	1161	0.69	2340	493	225	8.6	15170	87.2	13228.2	9.984	1514.57	1.816	275.487	145	2.75	1.03
	9	PREGNANT NEGATIVE	NOT INFECTED	n.a.	39	34.2877	negative	negative	8	< 0,3	34	0.36	2000	306	204	12.2	5680	62.5	3550	29.25	1661.4	7.25	411.8	159	4.17	1.1
	10	PREGNANT NEGATIVE	NOT INFECTED	n.a.	41	42.4438	negative	negative	10	0.31	29	0.59	850	285	223	13.7	8830	56.6	4997.78	33.852	2989.13	8.548	754.788	155	4.48	0.96
	11	PREGNANT NEGATIVE	NOT INFECTED	n.a.	39	34.6055	negative	negative	15	<0,3	119	0.48	2050	333	208	11.5	9850	71.9	7082.15	21.918	2158.92	5.182	510.427	187	3.84	0.94
	12	PREGNANT NEGATIVE	NOT INFECTED	n.a.	40	27.4274	negative	negative	8	< 0,3	24	0.59	1960	297	240	12.1	6750	66.7	4502.25	25.974	1753.24	6.326	427.005	180	3.89	0.93
	13	PREGNANT NEGATIVE	NOT INFECTED	n.a.	39	31.7315	negative	negative	11	< 0,3	61	0.59	1270	379	216	12.5	11590	68.2	7904.38	24.804	2874.78	5.996	694.936	280	3.97	0.95
	14	PREGNANT NEGATIVE	NOT INFECTED	n.a.	41	37.2904	negative	negative	11	< 0,3	27	0.59	1110	268	285	13.1	10440	69.8	7287.12	23.556	2459.25	5.644	589.234	282	4.1	0.95
	15	PREGNANT NEGATIVE	NOT INFECTED	n.a.	41	31.4301	negative	negative	33	0.83	29	0.42	2250	328	225	11.8	10380	75.2	7805.76	19.344	2007.91	4.456	462.533	243	4.35	0.97
	16	PREGNANT NEGATIVE	NOT INFECTED	n.a.	36	36.0575	negative	negative	24	<0,3	87	0.47	2560	331	NA	12.3	6580	66.2	4355.96	26.364	1734.75	6.436	423.489	132	3.92	0.9
	17	PREGNANT NEGATIVE	NOT INFECTED	n.a.	37	25.6192	negative	negative	16	<03	172	0.46	1740	380	NA	12.3	9660	77	7438.2	17.94	1733	4.06	392.196	218	3.98	0.9
	18	PREGNANT NEGATIVE	NOT INFECTED	n.a.	36	34.789	negative	negative	13	<0,3	43	0.43	700	274	NA	12.3	6400	67.9	4345.6	25.038	1602.43	6.062	387.968	206	3.85	0.87
	19	PREGNANT NEGATIVE	NOT INFECTED	n.a.	8	33.4658	negative	negative	10	0.3	NA	0.5	400	294	NA	11.7	7500	72.1	5407.5	21.762	1632.15	5.138	385.35	166	3.98	1.04
	20	PREGNANT NEGATIVE	NOT INFECTED	n.a.	NA	28.4658	negative	negative	NA	NA	NA	NA	NA	NA	NA	NA	NA	NA	NA	NA	NA	NA	NA	NA	NA	NA
	21	PREGNANT NEGATIVE	NOT INFECTED	n.a.	41	29	negative	negative	13	<0,3	175	0.57	2120	306	NA	11.8	9620	67.4	6483.88	25.428	2446.17	6.172	593.746	269	3.72	0.92
	22	PREGNANT NEGATIVE	NOT INFECTED	n.a.	7	37	negative	negative	12	0.37	NA	0.48	380	277	NA	12.8	6820	80.8	5510.56	14.976	1021.36	3.224	219.877	252	4.26	0.97
	23	PREGNANT NEGATIVE	NOT INFECTED	n.a.	8	18	negative	negative	14	0.45	NA	0.45	400	305	NA	12.5	6990	72.1	5039.79	21.762	1521.16	5.138	359.146	196	4.06	1
	24	PREGNANT NEGATIVE	NOT INFECTED	n.a.	37	40	negative	negative	17	< 0,3	147	0.5	1540	324	NA	11.3	6910	66.7	4608.97	25.974	1794.8	6.326	437.127	135	3.49	0.93
	25	PREGNANT NEGATIVE	NOT INFECTED	n.a.	37	32	negative	negative	17	< 0,3	31	0.56	1110	288	NA	13	7520	65.3	4910.56	27.066	2035.36	6.634	498.877	224	4.2	0.93
	26	PREGNANT NEGATIVE	NOT INFECTED	n.a.	9	40	negative	negative	NA	NA	NA	NA	NA	NA	NA	NA	NA	NA	NA	NA	NA	NA	NA	NA	NA	NA
	27	PREGNANT NEGATIVE	NOT INFECTED	n.a.	12	30	negative	negative	NA	NA	NA	NA	NA	NA	NA	NA	NA	NA	NA	NA	NA	NA	NA	NA	NA	NA
	28	PREGNANT NEGATIVE	NOT INFECTED	n.a.	14	25	negative	negative	NA	NA	NA	NA	NA	NA	NA	NA	NA	NA	NA	NA	NA	NA	NA	NA	NA	NA
	median				39	33.5479			13	0.38	70	0.555	1640	305.5	222	12.15	8140	71.95	5567.75	21.918	1733	5.413	411.8	206	3.975	0.95
	mean				33	32.6404			15.4167	0.581818	151.905	0.538333	1920	317.292	222.467	11.8708	9570.83	72.9333	7275.06	20.98	1768.78	5.21636	426.646	204.333	3.89083	0.962083
	SD of the mean				14.6856	5.96548			7.34206	0.377752	251.864	0.0910168	1564.05	63.4394	31.5524	1.08767	4133.97	10.1165	4228.56	8.26462	563.193	2.03125	138.193	47.0187	0.383643	0.0605754
	exact p value is indicated (statical test used: two-sided Mann Withney test)				ns	ns			0.0034	ns	ns	ns	0.009	ns	ns	ns	ns	ns	ns	ns	ns	ns	ns	ns	ns	ns
