# Supplementary material for: Endogenous control of inflammation characterizes pregnant women with asymptomatic or paucisymptomatic SARS-CoV-2 infection
Source: Nat Commun. 2021 Jul 29;12:4677. doi: 10.1038/s41467-021-24940-w (PMC8322155; doi:10.1038/s41467-021-24940-w)
Supplement: Supplementary file 6 — Supplementary Data 2 [file 41467_2021_24940_MOESM6_ESM.xlsx]

## Sheet: Foglio1
Supplementary Data 2. The table contains the percentage of clusters obtained from unsupervised analysis (blue), plasmatic level of cytokines(orange) and clinical data(violet) used to perform correlation analysis of both pregnant negative and positive group.
sample_id	GROUP	LDN	MAIT	CD4_EM_CD57+	CD8_EM_EXHAUSTED	B_MEMORY	DN	MATURE_NK_CD57+	CD4_CM_CXCR3+	CD4_EM	CD8_TM	CD8_EM	NC_MONO	DC_CD11c-	DP	CD4_NAIVE	CD4_CM	B_NAIVE	gd_EMRA_CD57-	gd_EMRA_CD57+	DC_CD11c+	CD8_EMRA	CD8_NAIVE	CL_MONO	INT_MONO	EARLY_NK	MATURE_NK_CD57-	gd_NAIVE	BMP-7 (pg/ml)	IL-11 (pg/ml)	TACI (pg/ml)	FAS (pg/ml)	LEPTIN R (pg/ml)	APRIL (pg/ml)	BMP-2 (pg/ml)	FAS LIGAND (pg/ml)	IL-18 (pg/ml)	IL-23 (pg/ml)	IL-6Ra (pg/ml)	OPN (pg/ml)	BAFF (pg/ml)	BMP-4 (pg/ml)	IL-17C (pg/ml)	IL-19 (pg/ml)	IL-27 (pg/ml)	LEPTIN (pg/ml)	CCL2 (pg/ml)	CCL4 (pg/ml)	CCL19 (pg/ml)
PRE_HD_14	PREGNANT NEGATIVE	0.1	3.4	1.6	1.1	1.3	0.1	2.8	0.8	0.1	2.1	4.8	0.6	0.2	1.8	29	19.1	3	0.1	1	0	10.8	11.5	0.1	2.2	1.6	0.4	0.4	16.2	761.58	20.82	4841.55	75838.9	372.74	5.71	42.65	461.04	1217.84	37924	11420.1	268.4	8.35	1.32	544.91	5885.11	19111.2	183.72	186.24	76.87
PRE_HD_24	PREGNANT NEGATIVE	0.1	5.9	0.1	0.5	2.1	0.1	1.6	0.5	0.1	2.3	4.9	0.5	0	0.6	19	28.1	8	0	0.2	0.2	4	11.9	3.2	0.9	3.7	1.1	0.4	25.68	434.67	7.25	3249.3	28753.7	416.96	1.64	29.62	150.93	1231.95	47973.5	25425.1	416.95	6.9	1.32	501.68	538.56	17118.5	211.72	157.54	117.04
PRE_HD_25	PREGNANT NEGATIVE	0.2	2.6	1	0.6	2	0.2	6.1	0.3	0.2	2.9	2	0.4	0.5	1	14.7	27.7	2.6	0.1	1	1	4.7	9.9	14.3	1.4	1.4	1	0.3	17.85	376.96	20.46	5294.58	44516.8	219.26	1.64	33.54	269.55	914	24984	35411.1	440.06	6.29	1.32	573.38	1562.12	28555.7	152.14	100.94	98.03
PRE_HD_26	PREGNANT NEGATIVE	0.1	9.2	0.2	0.6	2.1	0.1	12.4	0.3	0.2	2	1.7	0.4	1.5	0.8	12.3	22.3	2.7	0.2	3.1	1.2	4	6.8	10.9	0.8	1	2.9	0.3	25.68	645.95	6.75	4312.23	33904.2	332.19	3.97	34.91	172.98	714.54	24933.5	42954.5	549.5	6.29	1.32	264.46	667.5	21386	143.44	46.68	93.42
PRE_HD_27	PREGNANT NEGATIVE	0.1	3.3	0.9	1.3	1.8	0.2	2.3	0.2	0.5	1.9	12.7	0.6	0.3	0.9	13	25.6	2.7	1.5	0.6	0.7	16.5	6.1	2.5	0.5	2.1	0.9	0.2	17.85	645.95	0.99	2756.89	17637.9	312.56	5.5	34.91	402.03	924.95	29151.9	16551.8	320.13	18.37	1.32	820.86	132.04	11180.8	100.39	46.68	77.44
PRE_HD_3	PREGNANT NEGATIVE	0.1	15.5	0.4	1.3	5.2	0.3	2.4	0.2	0.3	1.7	6.5	3.8	0.2	0.2	5.9	31.1	4.7	0.1	1.6	0.5	3.6	4.1	3.8	2.4	3.2	0.7	0.2	34.39	571.35	17.82	6343.42	43427.2	222.58	6.9	31.77	776.34	900.21	25487.2	34667.3	292.46	7.79	2.39	384.61	5589.1	20906.2	30.43	46.68	55.7
PRE_HD_6	PREGNANT NEGATIVE	0.4	5.1	2.4	0.6	0.8	0.1	3.2	0.3	1	2.3	4.2	1.4	0.2	1	18.2	24.3	4.2	1.6	5.2	0.1	14.3	4.8	0.8	0.7	1.6	0.8	0.2	16.2	571.35	9.57	7498.1	57603.7	363.91	8.59	35.29	823.02	1085.17	35230.7	30467	394.32	3.41	2.39	582.52	4919.12	30841.3	129.56	46.97	101.56
PRE_HD_8	PREGNANT NEGATIVE	0.3	2.4	0.8	0.2	3.8	0.2	1.5	0.7	0.1	3.1	3	0.1	0.1	1	28	19.2	8.1	0	0.1	0.1	1.3	21.8	0.6	0.4	1.9	0.8	0.3	39.9	1176.01	19.59	8462.3	66779.2	237.43	1.85	32.15	620.25	1198.68	35097.7	44045	226.87	12.87	1.32	47.58	4846.46	105474	88.49	58.57	46.06
PRE_HD_1	PREGNANT NEGATIVE	1.2	9.1	1.7	1.1	2.9	0.2	8.5	0.7	0.2	0.8	12.3	2.1	0	0.3	5.4	28.1	3.4	0.1	2.1	0	5.6	3.4	0.1	2.4	7.5	0.6	0.2	16.2	593.04	3.58	5788.37	46229.8	311.27	2.73	15.75	209.09	1329.78	37668.2	42528.3	416.93	10.56	0.27	502.6	3578.27	51904.6	119.23	46.68	65.19
PRE_HD_28	PREGNANT NEGATIVE	0.2	1.7	1.2	0.8	1.5	0.3	5.4	0.3	0.2	2.1	5.6	0.9	0.2	0.4	15.6	31.6	3.5	0.2	5.1	0.2	4.7	5.9	4.6	1.4	4.7	1.1	0.3	25.68	905.97	20.07	5354.75	30501.7	261.86	3.97	52.93	318.97	952.25	33240.4	19384.2	531.19	9.1	8.55	47.58	434.85	26132.4	1812.34	260.64	380.8
PRE_COV_151	PREGNANT POSITIVE	2	1.4	2.2	0.5	1.9	0.2	5.8	0.5	0.6	7.5	6.9	0.6	0.1	0.2	10.2	33.7	6	0.1	1.1	0.2	5.2	4.4	0.6	0.4	5.1	2.3	0.1	16.2	460.09	11.69	3974.16	23746.2	622.61	7.5	38.95	2842.96	1224.13	50200.5	19026.5	599.63	12.16	3.31	619.27	376.03	23835.4	175.74	236.39	169.35
PRE_COV_155	PREGNANT POSITIVE	0.7	4.7	3	0.2	1.9	0.3	1.2	0.7	0.4	1.1	7.3	0.7	0.1	1	15.2	22.1	2.5	0.4	2	0.3	9.1	17.7	2.9	1.4	2.3	0.3	0.6	8.2	614.56	5.9	4441.94	52758.3	363.91	3.89	35.29	553.1	1218.82	26192.8	45383.4	397.27	8.78	1.32	222.53	3227.27	61023.4	86.15	109.41	55.24
PRE_COV_177	PREGNANT POSITIVE	0.2	2	2.3	0.6	1.4	0.1	3.6	0.1	0.3	2.1	2	0.2	0.3	0.5	20	11.2	7.5	0.6	4.7	0.6	8.6	12.4	12.2	0.4	1.1	4.5	0.5	50.65	423.38	7.18	3693.33	15576.6	361.14	6.97	40.47	391.57	1179.48	49908	39973.1	448.14	8.35	1.32	450.7	462.18	17613	125.8	163.07	75.94
PRE_COV_178	PREGNANT POSITIVE	1.2	3.5	0.2	0.7	1.6	0.2	3.3	0.5	0.1	1.9	2.2	0.8	0.6	0.9	22.4	24.5	5.7	0	2.1	0.7	3.2	14.1	3.3	0.5	3.3	1.7	0.7	50.65	562.38	18.34	4175.02	52073.6	571.55	1.85	39.5	1311.11	738.33	26652.5	34183.7	508.91	5.99	1.32	1084.53	698.69	7420.66	153.1	186.24	75.17
PRE_COV_179	PREGNANT POSITIVE	1.2	2	0.7	0.2	2.2	0.3	2.8	0.6	0.1	0.9	1.2	0.5	0.3	0.7	16.6	13.5	4.5	0.8	3.1	1	3.8	7.3	31.4	1.8	1.1	0.9	0.4	28.34	1008.66	16.46	6091.95	81508	440.18	4.19	34.37	963.45	1256.05	31498.8	19713.4	272.71	5.99	1.32	696.43	2229.3	27338.5	116.61	226.25	79.95
PRE_COV_72	PREGNANT POSITIVE	0.3	2.4	7.4	0.4	1.8	0.3	1.3	0.6	1.2	1.6	5.9	0.5	0	0.2	6.3	59.3	2.1	0	0.1	0	2.2	2.5	0	1.1	2.2	0.3	0.1	16.2	862.81	15.13	7999.64	34661.6	260.88	8.59	36.06	599.26	922.18	23527.3	26951.3	449.72	9.69	4.19	357.24	5480.13	45958.1	66.16	46.97	109.05
PRE_COV_113	PREGNANT POSITIVE	3.2	0.9	6.2	0.4	0.1	0.6	1.7	3.1	1.5	0.5	6.6	0.6	0	0.7	6	43.6	1.2	0.5	3.3	0	6.5	3.6	0.3	4.9	3.5	0.2	0.3	25.16	1096.13	7.54	6697.8	44580	1682.98	7.45	33.2	2340.99	1076.43	34017.5	27426.3	2555.36	12.51	1.32	1004.29	1510.6	14204.4	340.92	432.88	252.46
[truncated: 52 more columns]
