# Supplementary material for: Endogenous control of inflammation characterizes pregnant women with asymptomatic or paucisymptomatic SARS-CoV-2 infection
Source: Nat Commun. 2021 Jul 29;12:4677. doi: 10.1038/s41467-021-24940-w (PMC8322155; doi:10.1038/s41467-021-24940-w)
Supplement: Supplementary file 7 — Supplementary Data 3 [file 41467_2021_24940_MOESM7_ESM.xlsx]

## Sheet: p_val_negative
Supplementary Data 3. The matrix reports all spearman rank two-tailed exact p-value calculated using cor.mtest function of corrplot v0.84 among pregnant negative group.
	LDN	MAIT	CD4_EM_CD57+	CD8_EM_EXHAUSTED	B_MEMORY	DN	MATURE_NK_CD57+	CD4_CM_CXCR3+	CD4_EM	CD8_TM	CD8_EM	NC_MONO	DC_CD11c-	DP	CD4_NAIVE	CD4_CM	B_NAIVE	gd_EMRA_CD57-	gd_EMRA_CD57+	DC_CD11c+	CD8_EMRA	CD8_NAIVE	CL_MONO	INT_MONO	EARLY_NK	MATURE_NK_CD57-	gd_NAIVE	BMP-7	IL-11	TACI	FAS	LEPTIN R	APRIL	BMP-2	FAS LIGAND	IL-18	IL-23	IL-6Ra	OPN	BAFF	BMP-4	IL-17C	IL-19	IL-27	LEPTIN	CCL2	CCL4	CCL19	CD40 LIGAND
LDN	0	0.679605	0.135917	0.786696	0.830729	0.85533	0.369792	0.23448	0.850535	0.0776904	0.151011	0.443465	0.371103	0.349376	0.291967	0.732238	0.832643	0.904733	0.666502	0.230696	0.879168	0.466316	0.336691	0.309853	0.0132858	0.440143	0.212752	0.415137	0.951823	0.339557	0.38219	0.657413	0.979356	0.666772	0.0393491	0.721736	0.0957505	0.521574	0.203988	0.833853	0.903486	0.529426	0.910839	0.561799	0.263526	0.799834	0.426072	0.704211	0.86177
MAIT	0.679605	0	0.387233	0.235394	0.0393416	0.63666	0.527856	0.534555	0.956868	0.0837566	0.672127	0.00344436	0.645066	0.0978482	0.0350291	0.34801	0.96859	0.615055	0.981497	0.65825	0.481152	0.161269	0.999509	0.140878	0.506088	0.656754	0.260459	0.495321	0.322914	0.535576	0.90075	0.759804	0.822398	0.406487	0.16667	0.607056	0.599521	0.494082	0.238912	0.983132	0.505719	0.46541	0.932634	0.417338	0.587086	0.280776	0.159465	0.284855	0.428392
CD4_EM_CD57+	0.135917	0.387233	0	0.727259	0.156401	0.731347	0.855722	0.507086	0.0755994	0.650825	0.564056	0.845607	0.308094	0.381328	0.685819	0.673259	0.340119	0.159949	0.146158	0.120792	0.0946584	0.485144	0.221541	0.644615	0.688978	0.133958	0.367961	0.0697727	0.853185	0.915371	0.232656	0.154248	0.716714	0.179675	0.902491	0.277114	0.254508	0.693519	0.599489	0.77738	0.683068	0.811058	0.496051	0.200824	0.772049	0.814512	0.960994	0.840731	0.752925
CD8_EM_EXHAUSTED	0.786696	0.235394	0.727259	0	0.688912	0.324633	0.918682	0.602089	0.787468	0.0186534	0.0189835	0.0663368	0.677599	0.670634	0.137967	0.331621	0.0884805	0.553264	0.94816	0.969803	0.190231	0.0370173	0.522449	0.058114	0.392029	0.360876	0.241356	0.304596	0.459813	0.536615	0.272228	0.544994	0.920333	0.157969	0.896233	0.795447	0.802792	0.509921	0.209263	0.621583	0.326177	0.978359	0.141396	0.750237	0.103096	0.908585	0.874427	0.844535	0.498086
B_MEMORY	0.830729	0.0393416	0.156401	0.688912	0	0.0988676	0.705589	0.995882	0.322184	0.736385	0.80841	0.0669141	0.712368	0.130287	0.336095	0.560769	0.280541	0.180657	0.238677	0.931045	0.0746695	0.697191	0.86882	0.360955	0.552592	0.746626	0.431862	0.0154224	0.651555	0.625322	0.337534	0.894562	0.0795248	0.706293	0.234042	0.437494	0.951854	0.485789	0.121153	0.234549	0.600913	0.588868	0.369624	0.31613	0.270877	0.408144	0.252189	0.283118	0.770111
DN	0.85533	0.63666	0.731347	0.324633	0.0988676	0	0.746	0.342379	0.652944	0.685977	0.410182	0.142242	0.440484	0.0628709	0.202857	0.0453111	0.836096	0.603618	0.805595	1	0.396319	0.583073	0.899219	0.353486	0.246583	0.446394	0.216547	0.257305	0.500189	0.335833	0.567931	0.470699	0.00480711	0.930448	0.651234	0.602333	0.542811	0.24566	0.88561	0.902731	0.345142	0.108426	0.323561	0.953743	0.724824	0.174782	0.724388	0.263552	0.123695
MATURE_NK_CD57+	0.369792	0.527856	0.855722	0.918682	0.705589	0.746	0	0.773247	0.694227	0.305376	0.745945	0.866956	0.0129114	0.576917	0.181765	0.91241	0.098671	0.581088	0.283141	0.122207	0.504023	0.257321	0.107701	0.718874	0.718136	0.018835	0.762734	0.508198	0.613578	0.473375	0.6898	0.564657	0.906252	0.601187	0.676324	0.104608	0.238766	0.243764	0.176559	0.0141753	0.468612	0.931371	0.634187	0.341186	0.751926	0.811095	0.667335	0.764711	0.569635
CD4_CM_CXCR3+	0.23448	0.534555	0.507086	0.602089	0.995882	0.342379	0.773247	0	0.166614	0.922162	0.978002	0.490391	0.30054	0.236287	0.10204	0.0987724	0.360604	0.180713	0.300733	0.0479269	0.576928	0.112901	0.134846	0.474701	0.476995	0.295831	0.167374	0.976828	0.265536	0.633077	0.50812	0.0315124	0.431245	0.3076	0.474132	0.69168	0.00411306	0.0609121	0.914643	0.254749	0.841624	0.33742	0.647421	0.187974	0.120533	0.644388	0.622452	0.467628	0.249332
CD4_EM	0.850535	0.956868	0.0755994	0.787468	0.322184	0.652944	0.694227	0.166614	0	0.892165	0.696982	0.558172	0.904177	0.943276	0.67009	0.911268	0.547159	0.000390317	0.101774	0.898558	0.0236505	0.190458	0.595749	0.402542	0.54999	0.777948	0.0552995	0.296044	0.531242	0.34921	0.546458	0.927685	0.627495	0.012368	0.951157	0.0782459	0.684676	0.707974	0.810745	0.980429	0.616307	0.919256	0.226235	0.683197	0.573572	0.711189	0.26782	0.873588	0.403471
CD8_TM	0.0776904	0.0837566	0.650825	0.0186534	0.736385	0.685977	0.305376	0.922162	0.892165	0	0.0167918	0.0668565	0.838497	0.176324	0.0303888	0.28096	0.265889	0.895568	0.567537	0.637877	0.627643	0.0138065	0.368406	0.0649248	0.02278	0.865483	0.213532	0.313931	0.459508	0.106055	0.448725	0.475055	0.562425	0.480819	0.252648	0.598377	0.68902	0.87464	0.975896	0.609002	0.730883	0.838657	0.473101	0.942416	0.361779	0.987498	0.67174	0.944402	0.352735
CD8_EM	0.151011	0.672127	0.564056	0.0189835	0.80841	0.410182	0.745945	0.978002	0.696982	0.0167918	0	0.310933	0.212564	0.347666	0.170661	0.375336	0.542485	0.334696	0.743109	0.446946	0.196049	0.181471	0.138634	0.470874	0.0548768	0.236622	0.116565	0.351102	0.809392	0.0712932	0.365959	0.298487	0.830672	0.680509	0.290962	0.835312	0.417075	0.709936	0.506604	0.604436	0.0373644	0.759663	0.171623	0.798344	0.684485	0.908241	0.597051	0.822928	0.544168
NC_MONO	0.443465	0.00344436	0.845607	0.0663368	0.0669141	0.142242	0.866956	0.490391	0.558172	0.0668565	0.310933	0	0.477558	0.0735031	0.0390949	0.0979406	0.799093	0.956934	0.613375	0.661511	0.856112	0.0701435	0.530226	0.0347249	0.217924	0.392211	0.0760121	0.725896	0.477455	0.977664	0.506261	0.974756	0.44913	0.156973	0.402868	0.188094	0.950498	0.563266	0.65084	0.669421	0.666254	0.917896	0.846907	0.184793	0.642272	0.748504	0.426406	0.70319	0.0698841
DC_CD11c-	0.371103	0.645066	0.308094	0.677599	0.712368	0.440484	0.0129114	0.30054	0.904177	0.838497	0.212564	0.477558	0	0.775934	0.639652	0.512204	0.19813	0.956855	0.572231	0.00368994	0.770689	0.689104	0.028319	0.490917	0.14214	0.000213016	0.901976	0.992193	0.747563	0.69851	0.50934	0.5359	0.946571	0.989811	0.687515	0.39711	0.00915734	0.0609438	0.403031	0.115332	0.537686	0.813887	0.733207	0.312041	0.495135	0.805498	0.514211	0.909607	0.25964
DP	0.349376	0.0978482	0.381328	0.670634	0.130287	0.0628709	0.576917	0.236287	0.943276	0.176324	0.347666	0.0735031	0.775934	0	0.00643967	0.00458377	0.689043	0.667866	0.532909	0.867208	0.229818	0.185239	0.857259	0.592384	0.0385708	0.724973	0.154954	0.357461	0.644879	0.446923	0.963238	0.0745136	0.370422	0.729389	0.378405	0.756386	0.690448	0.795067	0.244539	0.292049	0.965839	0.420676	0.468799	0.438754	0.984271	0.471039	0.696893	0.457819	0.0368215
CD4_NAIVE	0.291967	0.0350291	0.685819	0.137967	0.336095	0.202857	0.181765	0.10204	0.67009	0.0303888	0.170661	0.0390949	0.639652	0.00643967	0	0.0168283	0.264473	0.844915	0.52228	0.293341	0.857036	0.00628952	0.453234	0.299183	0.14696	0.580153	0.0339525	0.728312	0.125287	0.185525	0.56451	0.0660207	0.453955	0.772085	0.225749	0.652608	0.310091	0.231365	0.350203	0.225374	0.996447	0.985111	0.585795	0.461691	0.333139	0.958863	0.277282	0.966242	0.249509
CD4_CM	0.732238	0.34801	0.673259	0.331621	0.560769	0.0453111	0.91241	0.0987724	0.911268	0.28096	0.375336	0.0979406	0.512204	0.00458377	0.0168283	0	0.752741	0.858052	0.439533	0.826938	0.624813	0.0599488	0.558676	0.321785	0.0861478	0.792353	0.349928	0.95441	0.198651	0.854714	0.561384	0.0528611	0.431112	0.959881	0.967088	0.691082	0.590368	0.781921	0.908977	0.21628	0.775321	0.165492	0.962354	0.309344	0.253916	0.202152	0.566807	0.154387	0.00970819
B_NAIVE	0.832643	0.96859	0.340119	0.0884805	0.280541	0.836096	0.098671	0.360604	0.547159	0.265889	0.542485	0.799093	0.19813	0.689043	0.264473	0.752741	0	0.418082	0.281049	0.20773	0.190934	0.037422	0.291476	0.364295	0.861999	0.625312	0.386376	0.0347189	0.383769	0.776572	0.377782	0.664472	0.749174	0.327705	0.570084	0.648046	0.163319	0.0688068	0.518065	0.282494	0.991054	0.781017	0.28545	0.652471	0.109766	0.723209	0.975968	0.682309	0.776362
gd_EMRA_CD57-	0.904733	0.615055	0.159949	0.553264	0.180657	0.603618	0.581088	0.180713	0.000390317	0.895568	0.334696	0.956934	0.956855	0.667866	0.844915	0.858052	0.418082	0	0.325425	0.926956	0.000821159	0.290082	0.533148	0.187832	0.453437	0.820551	0.0966754	0.19956	0.696502	0.153716	0.837487	0.557969	0.495147	0.0387801	0.800345	0.246022	0.626837	0.732591	0.394002	0.871986	0.606394	0.98561	0.0924524	0.829448	0.442754	0.737128	0.334261	0.875917	0.742333
gd_EMRA_CD57+	0.666502	0.981497	0.146158	0.94816	0.238677	0.805595	0.283141	0.300733	0.101774	0.567537	0.743109	0.613375	0.572231	0.532909	0.52228	0.439533	0.281049	0.325425	0	0.860439	0.617779	0.0885057	0.933253	0.990085	0.742823	0.51106	0.365776	0.510193	0.934528	0.990783	0.487501	0.85609	0.901104	0.144168	0.244583	0.604901	0.426994	0.656621	0.953416	0.0669448	0.172402	0.0461181	0.477354	0.898828	0.577291	0.0862175	0.596143	0.0598262	0.0829051
DC_CD11c+	0.230696	0.65825	0.120792	0.969803	0.931045	1	0.122207	0.0479269	0.898558	0.637877	0.446946	0.661511	0.00368994	0.867208	0.293341	0.826938	0.20773	0.926956	0.860439	0	0.818658	0.616919	0.000963511	0.484728	0.154348	0.0188586	0.788081	0.999055	0.284372	0.702135	0.265026	0.148682	0.42013	0.737902	0.904479	0.38206	0.0013083	0.0121614	0.495066	0.21985	0.925841	0.705815	0.723933	0.118744	0.312914	0.639928	0.38413	0.780506	0.326842
CD8_EMRA	0.879168	0.481152	0.0946584	0.190231	0.0746695	0.396319	0.504023	0.576928	0.0236505	0.627643	0.196049	0.856112	0.770689	0.229818	0.857036	0.624813	0.190934	0.000821159	0.617779	0.818658	0	0.28681	0.369779	0.616217	0.519603	0.471342	0.378324	0.0298655	0.579061	0.235042	0.422836	0.854896	0.233872	0.041309	0.687847	0.456101	0.993445	0.982082	0.0664038	0.625736	0.50311	0.784951	0.0140964	0.978067	0.19516	0.683951	0.717861	0.780396	0.939253
CD8_NAIVE	0.466316	0.161269	0.485144	0.0370173	0.697191	0.583073	0.257321	0.112901	0.190458	0.0138065	0.181471	0.0701435	0.689104	0.185239	0.00628952	0.0599488	0.037422	0.290082	0.0885057	0.616919	0.28681	0	0.796918	0.227789	0.302434	0.791655	0.0867011	0.121372	0.0921875	0.226586	0.403757	0.191988	0.824114	0.122341	0.857448	0.92776	0.359938	0.414679	0.724207	0.162294	0.607946	0.579479	0.271841	0.653327	0.0348942	0.66899	0.766824	0.548594	0.124392
CL_MONO	0.336691	0.999509	0.221541	0.522449	0.86882	0.899219	0.107701	0.134846	0.595749	0.368406	0.138634	0.530226	0.028319	0.857259	0.453234	0.558676	0.291476	0.533148	0.933253	0.000963511	0.369779	0.796918	0	0.75175	0.290061	0.0583464	0.730655	0.922626	0.224904	0.656059	0.475112	0.319911	0.313544	0.343145	0.711609	0.229235	0.0194854	0.0588264	0.455103	0.0787812	0.372362	0.912474	0.908557	0.131663	0.425424	0.891485	0.976988	0.731324	0.48195
INT_MONO	0.309853	0.140878	0.644615	0.058114	0.360955	0.353486	0.718874	0.474701	0.402542	0.0649248	0.470874	0.0347249	0.490917	0.592384	0.299183	0.321785	0.364295	0.187832	0.990085	0.484728	0.616217	0.227789	0.75175	0	0.129133	0.260549	0.889606	0.609685	0.509744	0.456239	0.920118	0.471306	0.66741	0.741749	0.630994	0.993898	0.527088	0.931923	0.862908	0.833622	0.578172	0.997347	0.868577	0.201842	0.562938	0.940217	0.635526	0.939288	0.497299
EARLY_NK	0.0132858	0.506088	0.688978	0.392029	0.552592	0.246583	0.718136	0.476995	0.54999	0.02278	0.0548768	0.217924	0.14214	0.0385708	0.14696	0.0861478	0.861999	0.453437	0.742823	0.154348	0.519603	0.302434	0.290061	0.129133	0	0.372495	0.510377	0.809158	0.927024	0.477118	0.968286	0.558102	0.982	0.497521	0.259291	0.398607	0.144694	0.270871	0.755163	0.606088	0.679766	0.627138	0.760309	0.876528	0.770059	0.380443	0.666518	0.458555	0.145864
MATURE_NK_CD57-	0.440143	0.656754	0.133958	0.360876	0.746626	0.446394	0.018835	0.295831	0.777948	0.865483	0.236622	0.392211	0.000213016	0.724973	0.580153	0.792353	0.625312	0.820551	0.51106	0.0188586	0.471342	0.791655	0.0583464	0.260549	0.372495	0	0.754173	0.697351	0.82228	0.440038	0.421233	0.233439	0.791061	0.657135	0.782944	0.203957	0.0322124	0.290948	0.308469	0.0339472	0.53614	0.946011	0.44043	0.101491	0.60892	0.89197	0.686888	0.758598	0.553579
gd_NAIVE	0.212752	0.260459	0.367961	0.241356	0.431862	0.216547	0.762734	0.167374	0.0552995	0.213532	0.116565	0.0760121	0.901976	0.154954	0.0339525	0.349928	0.386376	0.0966754	0.365776	0.788081	0.378324	0.0867011	0.730655	0.889606	0.510377	0.754173	0	0.839503	0.801661	0.268634	0.431488	0.533423	0.264152	0.176895	0.32403	0.209213	0.542281	0.16394	0.363271	0.906379	0.51863	0.924092	0.534188	0.723055	0.865904	0.65739	0.0388619	0.641263	0.392706
BMP-7	0.415137	0.495321	0.0697727	0.304596	0.0154224	0.257305	0.508198	0.976828	0.296044	0.313931	0.351102	0.725896	0.992193	0.357461	0.728312	0.95441	0.0347189	0.19956	0.510193	0.999055	0.0298655	0.121372	0.922626	0.609685	0.809158	0.697351	0.839503	0	0.100742	0.303401	0.233636	0.87065	0.187916	0.52545	0.885688	0.441521	0.736323	0.797319	0.23594	0.437455	0.748568	0.672705	0.0182724	0.668476	0.111342	0.905506	0.826275	0.943359	0.735935
IL-11	0.951823	0.322914	0.853185	0.459813	0.651555	0.500189	0.613578	0.265536	0.531242	0.459508	0.809392	0.477455	0.747563	0.644879	0.125287	0.198651	0.383769	0.696502	0.934528	0.284372	0.579061	0.0921875	0.224904	0.509744	0.927024	0.82228	0.801661	0.100742	0	0.305625	0.157038	0.287882	0.453787	0.841986	0.317715	0.459151	0.658494	0.879481	0.91649	0.339483	0.238191	0.35786	0.0279115	0.491217	0.0294921	0.352643	0.626408	0.575208	0.847784
TACI	0.339557	0.535576	0.915371	0.536615	0.625322	0.335833	0.473375	0.633077	0.34921	0.106055	0.0712932	0.977664	0.69851	0.446923	0.185525	0.854714	0.776572	0.153716	0.990783	0.702135	0.235042	0.226586	0.656059	0.456239	0.477118	0.440038	0.268634	0.303401	0.305625	0	0.161839	0.0948898	0.137096	0.845883	0.112928	0.375582	0.944339	0.65728	0.797552	0.529397	0.423819	0.255103	0.134048	0.234476	0.48702	0.362513	0.153593	0.464332	0.913062
FAS	0.38219	0.90075	0.232656	0.272228	0.337534	0.567931	0.6898	0.50812	0.546458	0.448725	0.365959	0.506261	0.50934	0.963238	0.56451	0.561384	0.377782	0.837487	0.487501	0.265026	0.422836	0.403757	0.475112	0.920118	0.968286	0.421233	0.431488	0.233636	0.157038	0.161839	0	0.0301771	0.204058	0.6755	0.829021	0.0342512	0.513745	0.824932	0.130938	0.353621	0.472812	0.846559	0.143658	0.0233823	0.0135694	0.889293	0.505762	0.740476	0.774665
LEPTIN R	0.657413	0.759804	0.154248	0.544994	0.894562	0.470699	0.564657	0.0315124	0.927685	0.475055	0.298487	0.974756	0.5359	0.0745136	0.0660207	0.0528611	0.664472	0.557969	0.85609	0.148682	0.854896	0.191988	0.319911	0.471306	0.558102	0.233439	0.533423	0.87065	0.287882	0.0948898	0.0301771	0	0.967877	0.680152	0.981976	0.16306	0.163318	0.648389	0.774496	0.108161	0.421991	0.50624	0.614407	0.00136704	0.139916	0.452196	0.981004	0.329286	0.371016
APRIL	0.979356	0.822398	0.716714	0.920333	0.0795248	0.00480711	0.906252	0.431245	0.627495	0.562425	0.830672	0.44913	0.946571	0.370422	0.453955	0.431112	0.749174	0.495147	0.901104	0.42013	0.233872	0.824114	0.313544	0.66741	0.982	0.791061	0.264152	0.187916	0.453787	0.137096	0.204058	0.967877	0	0.659954	0.856899	0.489726	0.30008	0.0287654	0.274876	0.749879	0.563917	0.503088	0.277352	0.773201	0.281133	0.670255	0.67412	0.825737	0.882781
BMP-2	0.666772	0.406487	0.179675	0.157969	0.706293	0.930448	0.601187	0.3076	0.012368	0.480819	0.680509	0.156973	0.989811	0.729389	0.772085	0.959881	0.327705	0.0387801	0.144168	0.737902	0.041309	0.122341	0.343145	0.741749	0.497521	0.657135	0.176895	0.52545	0.841986	0.845883	0.6755	0.680152	0.659954	0	0.467142	0.0206853	0.534821	0.524789	0.339071	0.600836	0.643502	0.697907	0.395339	0.211371	0.262016	0.838431	0.596195	0.889039	0.295437
FAS LIGAND	0.0393491	0.16667	0.902491	0.896233	0.234042	0.651234	0.676324	0.474132	0.951157	0.252648	0.290962	0.402868	0.687515	0.378405	0.225749	0.967088	0.570084	0.800345	0.244583	0.904479	0.687847	0.857448	0.711609	0.630994	0.259291	0.782944	0.32403	0.885688	0.317715	0.112928	0.829021	0.981976	0.856899	0.467142	0	0.72534	0.256188	0.669552	0.0579724	0.62645	0.832068	0.00887288	0.361198	0.64441	0.426499	0.0232635	0.0235406	0.0224417	0.499483
IL-18	0.721736	0.607056	0.277114	0.795447	0.437494	0.602333	0.104608	0.69168	0.0782459	0.598377	0.835312	0.188094	0.39711	0.756386	0.652608	0.691082	0.648046	0.246022	0.604901	0.38206	0.456101	0.92776	0.229235	0.993898	0.398607	0.203957	0.209213	0.441521	0.459151	0.375582	0.0342512	0.16306	0.489726	0.0206853	0.72534	0	0.974809	0.615959	0.98213	0.0657619	0.811778	0.872774	0.958765	0.0161505	0.534254	0.576315	0.38987	0.51537	0.453419
IL-23	0.0957505	0.599521	0.254508	0.802792	0.951854	0.542811	0.238766	0.00411306	0.684676	0.68902	0.417075	0.950498	0.00915734	0.690448	0.310091	0.590368	0.163319	0.626837	0.426994	0.0013083	0.993445	0.359938	0.0194854	0.527088	0.144694	0.0322124	0.542281	0.736323	0.658494	0.944339	0.513745	0.163318	0.30008	0.534821	0.256188	0.974809	0	0.00292919	0.85206	0.205161	0.821826	0.452229	0.836237	0.229752	0.223719	0.694626	0.700173	0.584433	0.960085
IL-6Ra	0.521574	0.494082	0.693519	0.509921	0.485789	0.24566	0.243764	0.0609121	0.707974	0.87464	0.709936	0.563266	0.0609438	0.795067	0.231365	0.781921	0.0688068	0.732591	0.656621	0.0121614	0.982082	0.414679	0.0588264	0.931923	0.270871	0.290948	0.16394	0.797319	0.879481	0.65728	0.824932	0.648389	0.0287654	0.524789	0.669552	0.615959	0.00292919	0	0.456072	0.684234	0.880513	0.854456	0.938737	0.862481	0.726083	0.872985	0.280716	0.861516	0.687284
OPN	0.203988	0.238912	0.599489	0.209263	0.121153	0.88561	0.176559	0.914643	0.810745	0.975896	0.506604	0.65084	0.403031	0.244539	0.350203	0.908977	0.518065	0.394002	0.953416	0.495066	0.0664038	0.724207	0.455103	0.862908	0.755163	0.308469	0.363271	0.23594	0.91649	0.797552	0.130938	0.774496	0.274876	0.339071	0.0579724	0.98213	0.85206	0.456072	0	0.712928	0.573426	0.315397	0.289398	0.722709	0.0724107	0.308772	0.0510598	0.283711	0.586889
BAFF	0.833853	0.983132	0.77738	0.621583	0.234549	0.902731	0.0141753	0.254749	0.980429	0.609002	0.604436	0.669421	0.115332	0.292049	0.225374	0.21628	0.282494	0.871986	0.0669448	0.21985	0.625736	0.162294	0.0787812	0.833622	0.606088	0.0339472	0.906379	0.437455	0.339483	0.529397	0.353621	0.108161	0.749879	0.600836	0.62645	0.0657619	0.205161	0.684234	0.712928	0	0.234661	0.238538	0.615946	0.0311651	0.269774	0.137489	0.468046	0.0708484	0.49044
BMP-4	0.903486	0.505719	0.683068	0.326177	0.600913	0.345142	0.468612	0.841624	0.616307	0.730883	0.0373644	0.666254	0.537686	0.965839	0.996447	0.775321	0.991054	0.606394	0.172402	0.925841	0.50311	0.607946	0.372362	0.578172	0.679766	0.53614	0.51863	0.748568	0.238191	0.423819	0.472812	0.421991	0.563917	0.643502	0.832068	0.811778	0.821826	0.880513	0.573426	0.234661	0	0.798665	0.699462	0.54499	0.562498	0.950586	0.700599	0.764736	0.549863
IL-17C	0.529426	0.46541	0.811058	0.978359	0.588868	0.108426	0.931371	0.33742	0.919256	0.838657	0.759663	0.917896	0.813887	0.420676	0.985111	0.165492	0.781017	0.98561	0.0461181	0.705815	0.784951	0.579479	0.912474	0.997347	0.627138	0.946011	0.924092	0.672705	0.35786	0.255103	0.846559	0.50624	0.503088	0.697907	0.00887288	0.872774	0.452229	0.854456	0.315397	0.238538	0.798665	0	0.118694	0.471916	0.679015	1.97435e-05	0.0267808	3.30156e-05	0.0258934
IL-19	0.910839	0.932634	0.496051	0.141396	0.369624	0.323561	0.634187	0.647421	0.226235	0.473101	0.171623	0.846907	0.733207	0.468799	0.585795	0.962354	0.28545	0.0924524	0.477354	0.723933	0.0140964	0.271841	0.908557	0.868577	0.760309	0.44043	0.534188	0.0182724	0.0279115	0.134048	0.143658	0.614407	0.277352	0.395339	0.361198	0.958765	0.836237	0.938737	0.289398	0.615946	0.699462	0.118694	0	0.875205	0.101098	0.12109	0.376637	0.1944	0.564946
IL-27	0.561799	0.417338	0.200824	0.750237	0.31613	0.953743	0.341186	0.187974	0.683197	0.942416	0.798344	0.184793	0.312041	0.438754	0.461691	0.309344	0.652471	0.829448	0.898828	0.118744	0.978067	0.653327	0.131663	0.201842	0.876528	0.101491	0.723055	0.668476	0.491217	0.234476	0.0233823	0.00136704	0.773201	0.211371	0.64441	0.0161505	0.229752	0.862481	0.722709	0.0311651	0.54499	0.471916	0.875205	0	0.282312	0.273824	0.520079	0.179156	0.948785
LEPTIN	0.263526	0.587086	0.772049	0.103096	0.270877	0.724824	0.751926	0.120533	0.573572	0.361779	0.684485	0.642272	0.495135	0.984271	0.333139	0.253916	0.109766	0.442754	0.577291	0.312914	0.19516	0.0348942	0.425424	0.562938	0.770059	0.60892	0.865904	0.111342	0.0294921	0.48702	0.0135694	0.139916	0.281133	0.262016	0.426499	0.534254	0.223719	0.726083	0.0724107	0.269774	0.562498	0.679015	0.101098	0.282312	0	0.74633	0.492069	0.538158	0.468232
CCL2	0.799834	0.280776	0.814512	0.908585	0.408144	0.174782	0.811095	0.644388	0.711189	0.987498	0.908241	0.748504	0.805498	0.471039	0.958863	0.202152	0.723209	0.737128	0.0862175	0.639928	0.683951	0.66899	0.891485	0.940217	0.380443	0.89197	0.65739	0.905506	0.352643	0.362513	0.889293	0.452196	0.670255	0.838431	0.0232635	0.576315	0.694626	0.872985	0.308772	0.137489	0.950586	1.97435e-05	0.12109	0.273824	0.74633	0	0.00712545	1.62096e-07	0.0795128
CCL4	0.426072	0.159465	0.960994	0.874427	0.252189	0.724388	0.667335	0.622452	0.26782	0.67174	0.597051	0.426406	0.514211	0.696893	0.277282	0.566807	0.975968	0.334261	0.596143	0.38413	0.717861	0.766824	0.976988	0.635526	0.666518	0.686888	0.0388619	0.826275	0.626408	0.153593	0.505762	0.981004	0.67412	0.596195	0.0235406	0.38987	0.700173	0.280716	0.0510598	0.468046	0.700599	0.0267808	0.376637	0.520079	0.492069	0.00712545	0	0.00789975	0.362242
CCL19	0.704211	0.284855	0.840731	0.844535	0.283118	0.263552	0.764711	0.467628	0.873588	0.944402	0.822928	0.70319	0.909607	0.457819	0.966242	0.154387	0.682309	0.875917	0.0598262	0.780506	0.780396	0.548594	0.731324	0.939288	0.458555	0.758598	0.641263	0.943359	0.575208	0.464332	0.740476	0.329286	0.825737	0.889039	0.0224417	0.51537	0.584433	0.861516	0.283711	0.0708484	0.764736	3.30156e-05	0.1944	0.179156	0.538158	1.62096e-07	0.00789975	0	0.0653818
CD40 LIGAND	0.86177	0.428392	0.752925	0.498086	0.770111	0.123695	0.569635	0.249332	0.403471	0.352735	0.544168	0.0698841	0.25964	0.0368215	0.249509	0.00970819	0.776362	0.742333	0.0829051	0.326842	0.939253	0.124392	0.48195	0.497299	0.145864	0.553579	0.392706	0.735935	0.847784	0.913062	0.774665	0.371016	0.882781	0.295437	0.499483	0.453419	0.960085	0.687284	0.586889	0.49044	0.549863	0.0258934	0.564946	0.948785	0.468232	0.0795128	0.362242	0.0653818	0
CXCL1	0.152544	0.503672	0.281801	0.995917	0.248806	0.219602	0.361567	0.631037	0.487186	0.532521	0.520596	0.0939463	0.0575419	0.187266	0.77889	0.511914	0.227536	0.955057	0.377496	0.021016	0.656316	0.899405	0.0408616	0.552229	0.117958	0.145496	0.209625	0.302607	0.257418	0.724701	0.0207744	0.412665	0.562811	0.485555	0.648824	0.0823351	0.187264	0.4582	0.499759	0.427226	0.938346	0.443209	0.272075	0.110095	0.13633	0.623093	0.828946	0.765332	0.0576884
CXCL10	0.774083	0.335958	0.86135	0.939971	0.508595	0.116498	0.782027	0.529294	0.74645	0.975167	0.901821	0.837653	0.869838	0.401684	0.939947	0.175092	0.685662	0.756942	0.0786136	0.740147	0.646722	0.633576	0.819017	0.946538	0.408748	0.850197	0.789211	0.808167	0.333401	0.339784	0.961461	0.421051	0.516087	0.882931	0.023113	0.656119	0.567365	0.947228	0.374544	0.141463	0.983976	5.38993e-06	0.103132	0.282337	0.778227	2.12088e-09	0.0148704	9.36635e-07	0.0716323
FGF BASIC	0.55746	0.0445312	0.454647	0.196401	0.0366064	0.0201404	0.607035	0.225783	0.935806	0.521827	0.87133	0.00446745	0.723707	0.0979978	0.193802	0.077142	0.959513	0.578432	0.703199	0.9569	0.429964	0.331464	0.984719	0.148071	0.631224	0.679628	0.376926	0.164004	0.975254	0.328147	0.614239	0.740654	0.146952	0.301353	0.65973	0.200416	0.367807	0.309518	0.981491	0.736795	0.79407	0.268489	0.472884	0.448411	0.607485	0.593196	0.928522	0.657659	0.0447116
G-CSF	0.170965	0.722906	0.0628384	0.068195	0.941848	0.149658	0.662359	0.525911	0.165389	0.0812967	0.0685106	0.149183	0.682861	0.436126	0.170094	0.400129	0.0838427	0.183039	0.0949005	0.617593	0.218325	0.0425558	0.405687	0.368624	0.254753	0.450241	0.00907219	0.386374	0.712624	0.674986	0.557627	0.869886	0.41525	0.104617	0.886625	0.356171	0.818065	0.33379	0.81072	0.896938	0.490152	0.34974	0.787381	0.634433	0.8742	0.432258	0.693559	0.516918	0.234378
GRANZYME B	0.6519	0.255036	0.973361	0.91232	0.36289	0.189772	0.777562	0.490242	0.712736	0.926123	0.909701	0.643266	0.941028	0.46875	0.987991	0.18261	0.669033	0.810931	0.109119	0.850736	0.738353	0.647428	0.726117	0.911096	0.470268	0.747558	0.641532	0.93771	0.436266	0.446072	0.685905	0.295307	0.685642	0.786885	0.0189852	0.471415	0.534727	0.964054	0.275869	0.102684	0.973154	4.31252e-05	0.165472	0.152162	0.613004	2.36556e-08	0.00867382	5.12474e-08	0.1011
IFN BETA	0.597071	0.317871	0.883245	0.704007	0.627676	0.715269	0.937508	0.249787	0.82703	0.433574	0.725028	0.439292	0.763689	0.627725	0.695013	0.731169	0.238374	0.43794	0.358456	0.0882712	0.394839	0.918507	0.104618	0.569231	0.394031	0.87825	0.6603	0.309725	0.268123	0.882432	0.307185	0.332259	0.333411	0.581756	0.974662	0.585572	0.330969	0.187252	0.695462	0.983569	0.356393	0.605382	0.104324	0.232564	0.516222	0.650879	0.66796	0.742142	0.288435
IL-1a	0.0580205	0.283159	0.140348	0.744223	0.27023	0.903957	0.706022	0.138879	0.597071	0.434408	0.634085	0.139346	0.259989	0.916597	0.977647	0.480331	0.667963	0.931271	0.867035	0.112296	0.988119	0.942963	0.10414	0.208686	0.489896	0.126829	0.306454	0.943154	0.748829	0.874762	0.0319828	0.0229396	0.854741	0.461984	0.0880833	0.110404	0.089811	0.705647	0.263378	0.0991045	0.740805	0.187365	0.882322	0.000945205	0.149952	0.135291	0.163378	0.0796393	0.883745
IL-1ra	0.592395	0.12947	0.706334	0.965945	0.306048	0.165128	0.976643	0.415941	0.942132	0.785078	0.896932	0.533548	0.92998	0.726209	0.845052	0.38168	0.521255	0.700952	0.114941	0.870848	0.812668	0.731267	0.912871	0.624141	0.736266	0.895809	0.970274	0.987041	0.228673	0.495132	0.830586	0.368021	0.537789	0.910733	0.00875962	0.808261	0.449263	0.776003	0.205863	0.272865	0.564637	0.000218013	0.257231	0.216309	0.767913	8.99517e-05	0.0431172	0.000221782	0.188876
IL-3	0.580642	0.0787061	0.70597	0.77192	0.0521139	0.0932528	0.502499	0.236225	0.734259	0.84635	0.598431	0.0574163	0.743158	0.024176	0.0881361	0.158895	0.799698	0.595051	0.341881	0.589844	0.111706	0.492767	0.455352	0.606875	0.593535	0.652628	0.113044	0.141796	0.951394	0.591292	0.0911648	0.861922	0.0453571	0.848604	0.574631	0.34871	0.343999	0.169213	0.0258016	0.591275	0.35095	0.568267	0.188628	0.613375	0.467766	0.879032	0.318827	0.895727	0.204653
IL-5	0.894813	0.917564	0.554627	0.349081	0.97283	0.879289	0.173027	0.25363	0.883473	0.320133	0.228831	0.611403	0.149334	0.798645	0.414129	0.629922	0.443539	0.697518	0.937019	0.0138451	0.39494	0.952953	0.000366939	0.693129	0.438253	0.241614	0.825294	0.843466	0.216025	0.752631	0.999308	0.572104	0.17897	0.257562	0.683278	0.415226	0.139832	0.0849314	0.150911	0.212364	0.421958	0.682288	0.915176	0.319965	0.97361	0.707873	0.49079	0.845972	0.365069
IL-7	0.151808	0.0861029	0.180267	0.224297	0.398496	0.973085	0.904131	0.917554	0.12706	0.204806	0.368767	0.0335552	0.758395	0.796893	0.217119	0.999047	0.466168	0.357688	0.820048	0.813634	0.404925	0.208654	0.521521	0.247292	0.776467	0.374109	0.0224096	0.510679	0.400416	0.553822	0.26416	0.370275	0.731325	0.111331	0.082277	0.111173	0.767887	0.449772	0.344273	0.350617	0.728119	0.156061	0.216968	0.0516196	0.897467	0.0646639	0.0194607	0.0592631	0.972721
IL-15	0.799505	0.328916	0.837756	0.940137	0.493005	0.129413	0.80267	0.589342	0.724972	0.99748	0.914236	0.832062	0.82547	0.417602	0.976551	0.184499	0.712895	0.734125	0.0811798	0.674384	0.647535	0.648384	0.875825	0.918424	0.38187	0.885637	0.74648	0.823984	0.325341	0.339504	0.959198	0.449575	0.564373	0.87568	0.0240864	0.644667	0.632131	0.976616	0.354317	0.149077	0.974311	7.52244e-06	0.102677	0.299971	0.784888	1.05603e-10	0.0115374	7.68822e-07	0.0700306
IL-33	0.163539	0.855029	0.164156	0.3046	0.701371	0.595962	0.540983	0.109626	0.404372	0.142526	0.473143	0.630287	0.474955	0.872329	0.946666	0.892976	0.323619	0.344274	0.437403	0.126073	0.907049	0.547219	0.341161	0.024414	0.0915219	0.340634	0.73339	0.393731	0.478326	0.457406	0.783203	0.303311	0.95065	0.949132	0.670934	0.66899	0.248021	0.570455	0.50126	0.840717	0.947908	0.388794	0.567511	0.421157	0.933151	0.200779	0.143947	0.314971	0.640132
PDGF-AA	0.486343	0.215962	0.909837	0.819861	0.187689	0.397603	0.39546	0.506592	0.473952	0.972701	0.833103	0.398635	0.545775	0.915957	0.9651	0.333072	0.187773	0.707264	0.24309	0.585853	0.920076	0.543635	0.28592	0.892082	0.78448	0.494369	0.411954	0.565196	0.801814	0.477418	0.257348	0.27925	0.767313	0.663178	0.018179	0.165889	0.29604	0.67772	0.179686	0.0568528	0.972271	0.00995662	0.45414	0.0761185	0.267265	0.00130532	0.00966826	0.000961972	0.489365
TGF alpha	0.285453	0.790445	0.281508	0.877264	0.60713	0.354142	0.499182	0.182894	0.425988	0.829392	0.459865	0.829739	0.537764	0.314112	0.537067	0.0498674	0.645022	0.395414	0.3563	0.349983	0.354643	0.481177	0.0882512	0.865608	0.761903	0.310251	0.363864	0.934273	0.53895	0.492609	0.244494	0.0980796	0.738565	0.495803	0.104363	0.174919	0.183583	0.751093	0.494857	0.0210844	0.432686	0.0235478	0.398862	0.0477175	0.155388	0.0156649	0.0336399	0.00602664	0.191912
TRAIL	0.703909	0.998751	0.531716	0.40004	0.478462	0.0542056	0.285113	0.707905	0.451643	0.541604	0.140335	0.31836	0.199021	0.302874	0.773717	0.531071	0.72754	0.360909	0.440975	0.19899	0.618327	0.738252	0.0645546	0.915643	0.336377	0.29613	0.120291	0.362881	0.0740569	0.982182	0.376605	0.787952	0.402723	0.292304	0.549898	0.145769	0.830212	0.971029	0.656818	0.420898	0.127626	0.140525	0.44676	0.662042	0.469963	0.251009	0.952579	0.370928	0.0895424
CCL3	0.699491	0.27033	0.7165	0.898269	0.390786	0.219739	0.964416	0.89341	0.602209	0.980202	0.907952	0.774107	0.71331	0.750307	0.718853	0.336519	0.663117	0.654458	0.128944	0.477828	0.789336	0.749654	0.91081	0.710412	0.447805	0.901847	0.480545	0.969767	0.281435	0.233795	0.877435	0.717645	0.773528	0.989483	0.00978377	0.680437	0.836337	0.789105	0.159574	0.277715	0.970376	0.000104292	0.145614	0.480799	0.685224	1.72068e-06	0.00154129	3.8596e-05	0.115128
CCL11	0.299572	0.351607	0.589188	0.852159	0.421055	0.302673	0.793752	0.49955	0.507837	0.943961	0.974969	0.664592	0.761809	0.543554	0.900447	0.15505	0.93293	0.722698	0.393169	0.828641	0.829518	0.73026	0.84461	0.963094	0.547948	0.863061	0.321625	0.900354	0.698569	0.553808	0.253	0.17372	0.915807	0.768661	0.0204654	0.371673	0.630843	0.629725	0.0754366	0.218487	0.861738	0.00202109	0.374967	0.108416	0.278573	0.000534479	0.00180801	0.000313437	0.098872
CCL20	0.382709	0.831923	0.572351	0.86534	0.856788	0.116305	0.816899	0.275731	0.695288	0.972495	0.859539	0.716923	0.715004	0.191704	0.69813	0.0331979	0.933694	0.625283	0.210866	0.837476	0.520815	0.502048	0.759666	0.779688	0.433666	0.890648	0.635623	0.580093	0.834123	0.395178	0.614564	0.203627	0.716381	0.995267	0.0469668	0.729639	0.494198	0.865455	0.2703	0.193902	0.724855	0.000300033	0.219371	0.262063	0.341145	0.000864282	0.0149657	0.000465326	0.0102688
CX3CL1	0.521788	0.284218	0.406967	0.462765	0.414096	0.667673	0.776023	0.737751	0.412869	0.691398	0.827734	0.37699	0.610901	0.404224	0.812125	0.169864	0.430554	0.540328	0.663484	0.741056	0.486961	0.8696	0.774664	0.576975	0.414613	0.750582	0.173657	0.804084	0.963876	0.865859	0.27329	0.135561	0.602601	0.239949	0.213669	0.150084	0.925328	0.202802	0.31336	0.149257	0.913175	0.0449906	0.38158	0.0422681	0.553705	0.0142993	0.0109324	0.00720194	0.177213
CXCL2	0.480942	0.320427	0.309498	0.871382	0.289936	0.321392	0.858241	0.876045	0.951734	0.48907	0.559698	0.951592	0.370044	0.451203	0.953246	0.227714	0.744649	0.937498	0.0658444	0.178989	0.998856	0.465475	0.496238	0.665186	0.0839181	0.654471	0.879367	0.640109	0.431694	0.729195	0.993021	0.655564	0.894667	0.965349	0.173932	0.589805	0.596504	0.382978	0.303425	0.211641	0.991464	0.00410852	0.298714	0.500727	0.868596	0.000288176	0.0201699	0.000653553	0.0559277
EGF	0.598527	0.232808	0.94439	0.969682	0.350733	0.215932	0.86298	0.655555	0.569871	0.898353	0.845065	0.632905	0.855318	0.622251	0.854203	0.224922	0.662379	0.658308	0.153703	0.745249	0.714218	0.730207	0.767777	0.904038	0.489791	0.886018	0.457917	0.984297	0.43551	0.308096	0.66764	0.430132	0.732614	0.768624	0.0121082	0.464317	0.645661	0.871745	0.193296	0.148871	0.965948	9.42776e-05	0.174559	0.22361	0.576545	1.09432e-07	0.00181484	8.97189e-07	0.126628
FLT-3 LIGAND	0.125559	0.664056	0.43265	0.570608	0.503395	0.157905	0.919181	0.239222	0.542345	0.399898	0.153872	0.855698	0.411738	0.72109	0.988097	0.77183	0.894107	0.771567	0.960658	0.232803	0.837177	0.752413	0.161795	0.618912	0.150581	0.387873	0.402442	0.631301	0.0182591	0.874348	0.347705	0.602849	0.282868	0.746175	0.904221	0.873557	0.37893	0.972494	0.787196	0.476784	0.0543421	0.604543	0.294685	0.586326	0.0812192	0.436404	0.969112	0.71288	0.982101
GM-CSF	0.137521	0.27916	0.238357	0.359865	0.112658	0.0313132	0.763603	0.262746	0.482403	0.92915	0.631134	0.166294	0.754821	0.427467	0.602809	0.299391	0.826746	0.366817	0.848546	0.552403	0.336504	0.751911	0.577654	0.319916	0.778405	0.914657	0.92465	0.106744	0.601544	0.0923654	0.833128	0.809447	0.086572	0.52725	0.162397	0.397862	0.125411	0.140886	0.745861	0.836766	0.972348	0.142628	0.236163	0.722729	0.607982	0.343196	0.507034	0.419171	0.254775
IFN alpha	0.228276	0.30218	0.487097	0.762364	0.621237	0.180493	0.962253	0.578509	0.310786	0.832127	0.993497	0.540158	0.918094	0.755408	0.774304	0.385799	0.708701	0.611023	0.542535	0.914905	0.747931	0.976046	0.745302	0.935127	0.789007	0.719991	0.37407	0.654722	0.297991	0.378395	0.339522	0.272811	0.653034	0.722452	0.00777889	0.424818	0.398563	0.889576	0.117003	0.368661	0.478011	0.00359027	0.220129	0.153614	0.495019	0.00116939	0.00824433	0.00244263	0.315573
IFNy	0.582296	0.701486	0.975446	0.448375	0.790935	0.565287	0.784021	0.0596818	0.0958774	0.927407	0.826503	0.656245	0.878245	0.0592923	0.150061	0.224861	0.668959	0.200609	0.307021	0.527724	0.989595	0.459244	0.642714	0.161705	0.76681	0.507063	0.0466714	0.68309	0.633845	0.237504	0.557887	0.150553	0.554679	0.885007	0.469498	0.670201	0.442712	0.582937	0.162566	0.349389	0.890064	0.747193	0.932397	0.364237	0.71695	0.95831	0.176869	0.807705	0.288115
IL-1B	0.416197	0.350073	0.45164	0.829376	0.349005	0.41773	0.727604	0.328791	0.610181	0.955264	0.988342	0.444245	0.789757	0.360362	0.853394	0.172016	0.895892	0.871428	0.281963	0.784641	0.747148	0.671174	0.570121	0.531784	0.564992	0.359091	0.481589	0.881185	0.729541	0.991941	0.21255	0.0494152	0.891935	0.564017	0.0611601	0.18432	0.400537	0.790855	0.279322	0.0520104	0.822744	0.00574356	0.309736	0.0142055	0.364341	0.00115957	0.0267714	0.000391516	0.165062
IL-2	0.305097	0.191734	0.788903	0.507342	0.271637	0.716304	0.390947	0.863964	0.248061	0.344262	0.12384	0.234161	0.379017	0.625861	0.50335	0.75074	0.412855	0.252011	0.399159	0.516595	0.402433	0.81637	0.106839	0.879408	0.687095	0.410615	0.0939036	0.882156	0.750009	0.0804937	0.66196	0.913769	0.644183	0.413192	0.0178575	0.242267	0.346395	0.66702	0.45016	0.106706	0.412548	0.0503096	0.210128	0.295809	0.571079	0.0208275	0.00869432	0.0182591	0.932569
IL-4	0.156232	0.132462	0.439557	0.0381999	0.104839	0.0560979	0.884007	0.759664	0.502251	0.0621408	0.037957	0.00774751	0.385536	0.184042	0.0878196	0.373949	0.532002	0.60676	0.776342	0.556385	0.704273	0.183079	0.253239	0.159533	0.172278	0.232742	0.00433033	0.843801	0.748783	0.724579	0.371322	0.960593	0.189144	0.23633	0.358793	0.18227	0.883513	0.368398	0.635981	0.34654	0.303156	0.987229	0.81975	0.228575	0.694141	0.7844	0.217224	0.614158	0.326359
IL-6	0.741112	0.305876	0.85385	0.977205	0.457083	0.149157	0.8474	0.633615	0.675212	0.99149	0.914574	0.794772	0.804789	0.480329	0.957034	0.20107	0.707446	0.709501	0.0989927	0.652226	0.677591	0.672081	0.896078	0.887943	0.399953	0.916979	0.652791	0.8621	0.335693	0.323383	0.881121	0.464021	0.625911	0.872685	0.0185722	0.61298	0.66204	0.921381	0.283446	0.163929	0.984177	1.20992e-05	0.118362	0.299633	0.723913	2.79822e-11	0.00643452	6.69516e-07	0.0784897
IL-10	0.641865	0.289126	0.987591	0.913477	0.416063	0.203658	0.823116	0.653604	0.550317	0.938936	0.834172	0.683584	0.867105	0.51166	0.912565	0.201867	0.753402	0.607781	0.140448	0.727365	0.613924	0.729101	0.789515	0.916406	0.430932	0.821879	0.479449	0.87675	0.412134	0.336636	0.71272	0.403495	0.73193	0.736505	0.017996	0.458215	0.653238	0.839698	0.25548	0.130535	0.935012	6.48672e-05	0.129502	0.219808	0.631749	1.69837e-08	0.00277503	3.97794e-07	0.101598
IL-13	0.500058	0.455749	0.32415	0.270412	0.323746	0.94134	0.246434	0.536519	0.295166	0.492803	0.184897	0.254323	0.337759	0.683573	0.884862	0.296231	0.800396	0.259711	0.597377	0.262298	0.238105	0.942511	0.0235351	0.794688	0.971872	0.158357	0.128084	0.798841	0.396012	0.631517	0.272299	0.240729	0.937526	0.114609	0.350946	0.0279849	0.38683	0.969741	0.926704	0.00737366	0.244074	0.246823	0.48391	0.029117	0.37727	0.122602	0.0850144	0.0661989	0.813345
IL-17	0.466436	0.418469	0.428586	0.806667	0.443476	0.310459	0.224161	0.0635761	0.851312	0.779539	0.841393	0.399507	0.196754	0.362056	0.41831	0.212095	0.313185	0.87136	0.272496	0.0973412	0.78784	0.494415	0.0674311	0.360361	0.983063	0.100869	0.919429	0.977771	0.989118	0.904289	0.286712	0.021687	0.434319	0.524468	0.15192	0.180851	0.0377003	0.245222	0.81638	0.0158853	0.74903	0.0516086	0.471141	0.00297839	0.42885	0.0323693	0.350214	0.0192138	0.560758
PD-L1	0.870732	0.649665	0.569748	0.144882	0.363302	0.168713	0.0833527	0.604254	0.940179	0.35537	0.180583	0.128037	0.0423766	0.654815	0.862422	0.653233	0.571244	0.922979	0.901649	0.0263225	0.709951	0.842018	0.00784741	0.273409	0.274226	0.0500425	0.631095	0.476754	0.198157	0.588659	0.543152	0.596617	0.862029	0.22382	0.58576	0.132604	0.303468	0.466843	0.244978	0.117415	0.35158	0.319706	0.677604	0.16731	0.821302	0.462929	0.499941	0.643968	0.100146
PDGF-AB/BB	0.5676	0.208543	0.832976	0.907671	0.243284	0.282592	0.685302	0.63416	0.627892	0.949235	0.840282	0.561365	0.917513	0.82094	0.843441	0.326229	0.396881	0.765168	0.12328	0.900152	0.895644	0.63202	0.674186	0.879479	0.629379	0.776116	0.480836	0.810343	0.453416	0.327577	0.590682	0.472567	0.75985	0.898522	0.00635781	0.441456	0.509491	0.935	0.157295	0.127348	0.978114	0.000337301	0.238049	0.224845	0.470146	6.17538e-06	0.00304468	1.4513e-05	0.21417
TNFa	0.985824	0.429157	0.578286	0.859314	0.586166	0.0943985	0.910304	0.705097	0.860058	0.822592	0.937876	0.889538	0.631433	0.424004	0.9551	0.196553	0.671969	0.79858	0.0562562	0.442425	0.74811	0.554479	0.837336	0.681659	0.296065	0.840393	0.935122	0.852357	0.262944	0.289805	0.800579	0.668866	0.52448	0.863481	0.0324612	0.929322	0.795188	0.961089	0.341635	0.265262	0.968522	1.06511e-05	0.110127	0.582309	0.869328	1.97759e-06	0.0185525	5.62875e-05	0.0416118
VEGF	0.851653	0.359669	0.735003	0.983967	0.635479	0.0893396	0.998324	0.690984	0.769393	0.994205	0.972283	0.972826	0.637294	0.424512	0.936783	0.219182	0.839623	0.747542	0.089129	0.480145	0.651504	0.733484	0.879004	0.855275	0.355493	0.897655	0.837564	0.681553	0.205422	0.265291	0.809312	0.615928	0.487167	0.997542	0.0256449	0.900241	0.766698	0.934304	0.360566	0.289999	0.947717	4.39617e-06	0.076973	0.499074	0.966802	5.19775e-07	0.0160413	3.5919e-05	0.0522303
CCL5	0.579795	0.171935	0.879293	0.994797	0.205174	0.378387	0.917257	0.756707	0.606946	0.947637	0.929444	0.50052	0.818346	0.785848	0.732082	0.297298	0.652273	0.769028	0.175829	0.663243	0.91792	0.728269	0.886898	0.970243	0.508719	0.908176	0.352797	0.810248	0.496724	0.428485	0.48878	0.416737	0.955974	0.799536	0.0117072	0.380832	0.769397	0.664529	0.104601	0.152662	0.999208	0.000600318	0.282072	0.188136	0.459044	6.42794e-06	0.000680035	6.44994e-06	0.160221
IL-17E	0.735863	0.999322	0.558125	0.416789	0.658889	0.148131	0.586581	0.0633454	0.677018	0.72601	0.976845	0.861377	0.849373	0.0237287	0.126204	0.0495281	0.82098	0.842552	0.46147	0.31567	0.380889	0.615145	0.187898	0.366003	0.538323	0.474626	0.226979	0.529279	0.691368	0.732896	0.794976	0.0663135	0.15065	0.395288	0.807334	0.700749	0.30109	0.407816	0.208592	0.14507	0.986671	0.330416	0.518934	0.110357	0.741337	0.375085	0.709611	0.300279	0.28557
ALT	0.615057	0.907239	0.975284	0.347498	0.183441	0.390145	0.531558	0.515629	0.954226	0.599642	0.915734	0.991089	0.581641	0.695528	0.602412	0.420799	0.129254	0.919425	0.72582	0.42082	0.349409	0.169107	0.2811	0.392406	0.86459	0.750546	0.467667	0.0442436	0.00869984	0.767117	0.0212403	0.401836	0.322412	0.790928	0.604231	0.287078	0.581749	0.96396	0.153363	0.175606	0.0635757	0.990259	0.0133734	0.339893	0.00138788	0.128618	0.201249	0.0470082	0.930181
BILIRUBIN	0.308554	0.607519	0.0460064	0.0588056	0.851627	0.445061	0.393314	0.651175	0.317599	0.256159	0.103083	0.0854814	0.114526	0.954589	0.776264	0.707598	0.552479	0.394982	0.515318	0.0943208	0.139361	0.319719	0.106953	0.0769554	0.3759	0.0234565	0.237411	0.435836	0.998841	0.701568	0.313661	0.167622	0.890701	0.0969889	0.816725	0.120458	0.295174	0.854213	0.412402	0.191432	0.956751	0.630743	0.282937	0.0107541	0.921471	0.37667	0.909167	0.339015	0.234619
CK	0.739058	0.392571	0.679728	0.024377	0.75922	0.948606	0.359313	0.878764	0.957479	0.0870864	0.272007	0.339084	0.883082	0.864848	0.383116	0.394429	0.0107877	0.997224	0.668432	0.941789	0.48107	0.0936082	0.858509	0.0535429	0.483254	0.206088	0.889031	0.197469	0.0716315	0.5932	0.0365122	0.612886	0.459733	0.488356	0.856017	0.57042	0.970976	0.967439	0.394819	0.381735	0.491184	0.867037	0.0687095	0.93974	0.0581266	0.684907	0.611398	0.536423	0.541749
CREATININE	0.521991	0.211377	0.139532	0.521995	0.986988	0.943751	0.212012	0.135856	0.637077	0.484981	0.854491	0.687819	0.186371	0.337891	0.119006	0.133506	0.401047	0.544653	0.938277	0.0590209	0.583846	0.173622	0.0763587	0.624073	0.947863	0.141646	0.791014	0.687496	0.0265421	0.411004	0.0168481	0.0100547	0.771188	0.783249	0.872127	0.154253	0.135221	0.520713	0.989223	0.0425713	0.22114	0.985606	0.451981	0.0601069	0.0260966	0.597984	0.857128	0.178424	0.716081
D-DIMER	0.730243	0.769328	0.0571014	0.710679	0.576415	0.770045	0.408651	0.739369	0.00291861	0.763721	0.974033	0.704191	0.511952	0.77587	0.673496	0.669923	0.806367	0.00253482	0.0671745	0.289336	0.0820697	0.809612	0.241707	0.450039	0.685906	0.476534	0.202776	0.846384	0.611248	0.938437	0.0492467	0.290037	0.821789	0.0641976	0.729697	0.022618	0.727394	0.864527	0.974527	0.539814	0.463207	0.143116	0.852652	0.167013	0.596938	0.507372	0.354613	0.930404	0.323287
Hb	0.757994	0.590249	0.99781	0.162557	0.334688	0.374082	0.310481	0.869228	0.6692	0.10021	0.386296	0.834401	0.710975	0.998218	0.435156	0.504733	0.191697	0.725771	0.840063	0.83192	0.521049	0.126853	0.775755	0.17643	0.419518	0.744549	0.5206	0.0606787	0.0769109	0.27939	0.00873058	0.390586	0.145118	0.975621	0.786621	0.108217	0.919478	0.622696	0.268872	0.194923	0.400941	0.376266	0.0719452	0.400397	0.0251783	0.147948	0.267672	0.219086	0.909253
WBC	0.889748	0.268231	0.0734235	0.321969	0.416877	0.524413	0.341178	0.81601	0.0508166	0.351433	0.63073	0.670614	0.54912	0.339052	0.2051	0.215286	0.616328	0.0267881	0.235898	0.257591	0.140402	0.559005	0.250967	0.210132	0.427941	0.502246	0.565355	0.968304	0.259822	0.764068	0.0371355	0.106835	0.805701	0.243771	0.491836	0.060929	0.570075	0.715093	0.908333	0.379335	0.770253	0.304014	0.834496	0.198887	0.292434	0.78486	0.612276	0.866971	0.873485
RBC	0.789356	0.77356	0.759968	0.341098	0.348385	0.398064	0.25912	0.891361	0.454013	0.208757	0.515866	0.90176	0.647111	0.937263	0.441574	0.449298	0.259964	0.506231	0.896315	0.622838	0.817773	0.239552	0.498282	0.28791	0.433482	0.622552	0.389487	0.086022	0.0562569	0.295892	0.00190572	0.242721	0.217911	0.596389	0.677582	0.0248423	0.966881	0.638299	0.404046	0.119235	0.47777	0.230828	0.103452	0.169432	0.0491751	0.0893646	0.239179	0.154403	0.866018
INR	0.404204	0.154441	0.304156	0.0476422	0.993776	0.98026	0.743222	0.961935	0.285448	0.0300851	0.0588481	0.0508279	0.360467	0.537511	0.398941	0.434297	0.729643	0.344299	0.264691	0.172241	0.161566	0.0681884	0.0947698	0.152473	0.213256	0.368557	0.346474	0.438121	0.567765	0.337677	0.961108	0.905086	0.306872	0.0617843	0.610765	0.42437	0.449732	0.478322	0.404519	0.787346	0.591265	0.612139	0.253083	0.244146	0.341381	0.713724	0.904754	0.915096	0.0363691
LDH	0.953829	0.583331	0.849251	0.147011	0.27862	0.463976	0.453003	0.701265	0.945168	0.191664	0.543293	0.67123	0.766245	0.999444	0.366943	0.306168	0.13205	0.93497	0.625893	0.703406	0.326407	0.0591162	0.591631	0.18762	0.623887	0.876566	0.693158	0.0318294	0.0114025	0.427577	0.02241	0.367798	0.222851	0.693141	0.986871	0.270521	0.859319	0.824966	0.197592	0.187581	0.135342	0.776754	0.0106602	0.460774	0.00255859	0.19896	0.301982	0.115122	0.655933
Platelets	0.342916	0.534472	0.697806	0.305164	0.0991783	0.0188894	0.837531	0.694784	0.696441	0.595061	0.398132	0.284472	0.775614	0.495576	0.452041	0.895429	0.561174	0.548624	0.776604	0.902063	0.506773	0.924881	0.827974	0.184685	0.529286	0.437381	0.114751	0.586087	0.386833	0.358014	0.1734	0.244845	0.0183851	0.957081	0.429953	0.501982	0.987759	0.229641	0.0826912	0.290865	0.159497	0.731716	0.491209	0.137866	0.267415	0.0244664	0.102641	0.00802127	0.853628
A1AT	NA	NA	NA	NA	NA	NA	NA	NA	NA	NA	NA	NA	NA	NA	NA	NA	NA	NA	NA	NA	NA	NA	NA	NA	NA	NA	NA	NA	NA	NA	NA	NA	NA	NA	NA	NA	NA	NA	NA	NA	NA	NA	NA	NA	NA	NA	NA	NA	NA
[truncated: 51 more columns]
