# Supplementary material for: Endogenous control of inflammation characterizes pregnant women with asymptomatic or paucisymptomatic SARS-CoV-2 infection
Source: Nat Commun. 2021 Jul 29;12:4677. doi: 10.1038/s41467-021-24940-w (PMC8322155; doi:10.1038/s41467-021-24940-w)
Supplement: Supplementary file 8 — Supplementary Data 4 [file 41467_2021_24940_MOESM8_ESM.xlsx]

## Sheet: p_val_positive
Supplementary Data 4. The matrix reports all spearman rank two-tailed exact p-value calculated using cor.mtest function of corrplot v0.84 among pregnant positive group.
	LDN	MAIT	CD4_EM_CD57+	CD8_EM_EXHAUSTED	B_MEMORY	DN	MATURE_NK_CD57+	CD4_CM_CXCR3+	CD4_EM	CD8_TM	CD8_EM	NC_MONO	DC_CD11c-	DP	CD4_NAIVE	CD4_CM	B_NAIVE	gd_EMRA_CD57-	gd_EMRA_CD57+	DC_CD11c+	CD8_EMRA	CD8_NAIVE	CL_MONO	INT_MONO	EARLY_NK	MATURE_NK_CD57-	gd_NAIVE	BMP-7	IL-11	TACI	FAS	LEPTIN R	APRIL	BMP-2	FAS LIGAND	IL-18	IL-23	IL-6Ra	OPN	BAFF	BMP-4	IL-17C	IL-19	IL-27	LEPTIN	CCL2	CCL4	CCL19	CD40 LIGAND
LDN	0	0.195332	0.759742	0.955411	0.108317	0.063262	0.748476	0.0207592	0.277009	0.77568	0.438203	0.400912	0.579543	0.881548	0.306075	0.596605	0.4464	0.878855	0.86725	0.494305	0.982341	0.326405	0.646038	0.0590189	0.122218	0.469063	0.594989	0.729613	0.312816	0.786295	0.782762	0.785486	0.00328189	0.790622	0.327179	0.0113778	0.891299	0.757183	0.298807	0.019762	0.17094	0.7232	0.0996794	0.397267	0.317642	0.0029622	0.00284216	0.00912777	0.00814401
MAIT	0.195332	0	0.541651	0.734242	0.295237	0.499339	0.401279	0.333818	0.276586	0.555488	0.944828	0.320124	0.49042	0.145568	0.271391	0.580098	0.906546	0.645251	0.648724	0.671848	0.679547	0.023373	0.830881	0.368141	0.617177	0.677636	0.106294	0.822775	0.452947	0.995055	0.533868	0.566602	0.206275	0.10429	0.825655	0.170513	0.65953	0.199951	0.0741489	0.219054	0.22254	0.637847	0.405361	0.518239	0.190179	0.145378	0.123485	0.0506867	0.248082
CD4_EM_CD57+	0.759742	0.541651	0	0.658662	0.27642	0.173646	0.201237	0.231121	0.00212057	0.638534	0.137918	0.756211	0.0247207	0.355901	0.013822	0.0158432	0.0644696	0.648231	0.445691	0.0142977	0.885789	0.177839	0.229916	0.254278	0.882827	0.313419	0.149439	0.273551	0.294444	0.506891	0.05398	0.490062	0.478943	0.0502301	0.293674	0.955327	0.81218	0.594929	0.912865	0.24841	0.116728	0.22465	0.591109	0.120758	0.455	0.657454	0.959997	0.236521	0.25921
CD8_EM_EXHAUSTED	0.955411	0.734242	0.658662	0	0.616862	0.332656	0.250803	0.685233	0.809869	0.470206	0.531313	0.910182	0.220348	0.674862	0.433232	0.991295	0.16194	0.254051	0.812168	0.960465	0.732534	0.904022	0.412644	0.41294	0.493477	0.131961	0.729367	0.0596587	0.198725	0.624798	0.351813	0.16812	0.931919	0.956112	0.0308042	0.69802	0.147139	0.427776	0.841733	0.964995	0.951863	0.925815	0.303079	0.20297	0.0757449	0.713676	0.93923	0.908986	0.828694
B_MEMORY	0.108317	0.295237	0.27642	0.616862	0	0.0915165	0.605064	0.0128488	0.0963968	0.518192	0.586718	0.963061	0.560692	0.806783	0.411371	0.499578	0.406372	0.822736	0.402308	0.277427	0.582674	0.577132	0.368408	0.0390171	0.622256	0.838508	0.937466	0.71398	0.414025	0.331996	0.654239	0.600725	0.00697541	0.496281	0.541085	0.404652	0.692502	0.849141	0.857239	0.00128653	0.207886	0.551023	0.255491	0.621654	0.320385	0.0105479	0.0582968	0.0473479	0.0252979
DN	0.063262	0.499339	0.173646	0.332656	0.0915165	0	0.205374	0.00109336	0.0599315	0.326802	0.311084	0.498371	0.211548	0.665688	0.102245	0.262021	0.0139809	0.695708	0.957666	0.280736	0.960546	0.34221	0.689071	0.000475289	0.6843	0.0556471	0.615459	0.364961	0.0182339	0.647537	0.125498	0.453349	0.0258144	0.655396	0.011289	0.407596	0.996063	0.399284	0.638553	0.0167375	0.282583	0.809101	0.452679	0.575008	0.958904	0.0860153	0.113474	0.0690573	0.0269924
MATURE_NK_CD57+	0.748476	0.401279	0.201237	0.250803	0.605064	0.205374	0	0.40455	0.3938	0.0121175	0.688381	0.79535	0.49469	0.355432	0.583582	0.491377	0.0359027	0.757822	0.897549	0.594862	0.903694	0.802555	0.886252	0.262118	0.273524	0.106838	0.687331	0.538994	0.163236	0.712915	0.133291	0.406094	0.842497	0.921343	0.102547	0.212847	0.68178	0.0351698	0.358101	0.624076	0.808974	0.773431	0.631661	0.0572138	0.234474	0.853622	0.731548	0.840265	0.845182
CD4_CM_CXCR3+	0.0207592	0.333818	0.231121	0.685233	0.0128488	0.00109336	0.40455	0	0.0579739	0.457689	0.355819	0.608059	0.305391	0.692495	0.163037	0.348583	0.0866597	0.710065	0.755027	0.261539	0.837366	0.376102	0.544299	0.000396764	0.519573	0.229722	0.699552	0.650305	0.0842915	0.490496	0.308429	0.76142	0.00115918	0.598296	0.0890374	0.255035	0.941183	0.732871	0.722148	0.000340453	0.184693	0.653826	0.273412	0.994655	0.651236	0.0110492	0.0295998	0.0200002	0.00385819
CD4_EM	0.277009	0.276586	0.00212057	0.809869	0.0963968	0.0599315	0.3938	0.0579739	0	0.819638	0.110203	0.972849	0.0350061	0.39388	0.00462013	0.0154287	0.0695197	0.663142	0.547708	0.0097028	0.859178	0.0912734	0.185016	0.0981787	0.491617	0.300846	0.123784	0.332279	0.222412	0.518468	0.0897474	0.521602	0.142176	0.0595816	0.251272	0.439405	0.806106	0.790363	0.637204	0.0550972	0.0342151	0.33295	0.923158	0.381805	0.850824	0.228548	0.440475	0.0373668	0.0540378
CD8_TM	0.77568	0.555488	0.638534	0.470206	0.518192	0.326802	0.0121175	0.457689	0.819638	0	0.55231	0.95738	0.879847	0.158866	0.823962	0.913188	0.25892	0.340689	0.440202	0.716677	0.88138	0.600684	0.552578	0.262766	0.0861613	0.376054	0.294736	0.734349	0.163167	0.914832	0.311326	0.238833	0.754954	0.548534	0.213697	0.156297	0.654707	0.111411	0.367807	0.6304	0.359943	0.254198	0.894991	0.357992	0.766893	0.970019	0.963289	0.69495	0.949885
CD8_EM	0.438203	0.944828	0.137918	0.531313	0.586718	0.311084	0.688381	0.355819	0.110203	0.55231	0	0.453394	0.0345793	0.682517	0.0590074	0.135572	0.153738	0.393839	0.217065	0.00840116	0.612527	0.619152	0.0551422	0.507599	0.159579	0.28168	0.297249	0.029286	0.911958	0.252153	0.674354	0.501969	0.505263	0.314927	0.459651	0.365016	0.749542	0.880153	0.93344	0.396132	0.0284158	0.331346	0.5021	0.483509	0.242131	0.625688	0.873222	0.267217	0.138144
NC_MONO	0.400912	0.320124	0.756211	0.910182	0.963061	0.498371	0.79535	0.608059	0.972849	0.95738	0.453394	0	0.728214	0.286088	0.966582	0.640225	0.404443	0.262129	0.245766	0.804887	0.551557	0.676449	0.407814	0.777972	0.189429	0.133354	0.594866	0.542864	0.819547	0.502971	0.983338	0.325232	0.640751	0.192778	0.611757	0.429182	0.339864	0.189085	0.975098	0.790193	0.936665	0.903612	0.386888	0.915055	0.869145	0.73806	0.81005	0.867331	0.658313
DC_CD11c-	0.579543	0.49042	0.0247207	0.220348	0.560692	0.211548	0.49469	0.305391	0.0350061	0.879847	0.0345793	0.728214	0	0.324228	0.00485452	0.134974	0.113733	0.958495	0.48337	0.0327043	0.686579	0.203859	0.434667	0.293412	0.693893	0.341364	0.0650781	0.0312726	0.407292	0.225321	0.219435	0.590188	0.538927	0.0393763	0.197762	0.64069	0.346233	0.959247	0.699003	0.36335	0.032705	0.262274	0.299559	0.249113	0.219235	0.687786	0.817379	0.213105	0.178517
DP	0.881548	0.145568	0.355901	0.674862	0.806783	0.665688	0.355432	0.692495	0.39388	0.158866	0.682517	0.286088	0.324228	0	0.226195	0.249685	0.731638	0.487858	0.388068	0.369094	0.431154	0.0517503	0.703237	0.596883	0.59927	0.583452	0.00927287	0.69716	0.823466	0.789683	0.554004	0.163132	0.746278	0.0228866	0.588875	0.572665	0.841683	0.313917	0.183225	0.855944	0.269846	0.016701	0.599247	0.754391	0.947533	0.835917	0.740051	0.502678	0.983781
CD4_NAIVE	0.306075	0.271391	0.013822	0.433232	0.411371	0.102245	0.583582	0.163037	0.00462013	0.823962	0.0590074	0.966582	0.00485452	0.226195	0	0.0187509	0.0742671	0.697169	0.281938	0.0213362	0.713995	0.0369777	0.33798	0.19801	0.405796	0.203303	0.0197168	0.0775146	0.217116	0.649582	0.0776595	0.706474	0.313824	0.0436867	0.174395	0.335651	0.787957	0.853462	0.315209	0.20495	0.0276377	0.146142	0.788196	0.272531	0.537375	0.434566	0.584501	0.0646511	0.106269
CD4_CM	0.596605	0.580098	0.0158432	0.991295	0.499578	0.262021	0.491377	0.348583	0.0154287	0.913188	0.135572	0.640225	0.134974	0.249685	0.0187509	0	0.111873	0.148642	0.077878	0.0208912	0.28402	0.0926564	0.114871	0.485529	0.353678	0.20355	0.0933812	0.280379	0.387547	0.804728	0.0641915	0.604438	0.54397	0.158223	0.474432	0.53946	0.362644	0.442801	0.487424	0.378841	0.162711	0.055945	0.996933	0.167619	0.674453	0.692679	0.982604	0.213917	0.344617
B_NAIVE	0.4464	0.906546	0.0644696	0.16194	0.406372	0.0139809	0.0359027	0.0866597	0.0695197	0.25892	0.153738	0.404443	0.113733	0.731638	0.0742671	0.111873	0	0.92879	0.416631	0.161857	0.840175	0.50704	0.504449	0.0650476	0.898134	0.00432373	0.583515	0.111112	0.0511048	0.723148	0.0468712	0.456003	0.329084	0.661692	0.0106258	0.913089	0.853708	0.0977545	0.947952	0.222377	0.418844	0.751688	0.912625	0.089279	0.284997	0.57962	0.714208	0.367755	0.215621
gd_EMRA_CD57-	0.878855	0.645251	0.648231	0.254051	0.822736	0.695708	0.757822	0.710065	0.663142	0.340689	0.393839	0.262129	0.958495	0.487858	0.697169	0.148642	0.92879	0	0.0388255	0.282054	0.286852	0.797205	0.0485186	0.407747	0.144099	0.787309	0.64677	0.812394	0.446355	0.42535	0.946345	0.397288	0.740523	0.891239	0.400759	0.628584	0.0891339	0.63237	0.944854	0.789715	0.672872	0.122158	0.88919	0.690779	0.936397	0.744362	0.433164	0.931507	0.904174
gd_EMRA_CD57+	0.86725	0.648724	0.445691	0.812168	0.402308	0.957666	0.897549	0.755027	0.547708	0.440202	0.217065	0.245766	0.48337	0.388068	0.281938	0.077878	0.416631	0.0388255	0	0.276802	0.172507	0.471637	0.27293	0.609574	0.289916	0.227606	0.263781	0.146929	0.969953	0.369709	0.399867	0.973394	0.566625	0.728756	0.853013	0.712153	0.472355	0.337237	0.508988	0.616892	0.644354	0.0280341	0.638199	0.170503	0.296624	0.46327	0.323867	0.970654	0.882464
DC_CD11c+	0.494305	0.671848	0.0142977	0.960465	0.277427	0.280736	0.594862	0.261539	0.0097028	0.716677	0.00840116	0.804887	0.0327043	0.369094	0.0213362	0.0208912	0.161857	0.282054	0.276802	0	0.86877	0.31343	0.0192612	0.425117	0.241315	0.433719	0.169348	0.184004	0.784411	0.34263	0.381607	0.228094	0.388572	0.0896329	0.600271	0.446371	0.826633	0.919604	0.998728	0.22771	0.0130023	0.189874	0.675603	0.414916	0.517572	0.489374	0.841999	0.142261	0.1208
CD8_EMRA	0.982341	0.679547	0.885789	0.732534	0.582674	0.960546	0.903694	0.837366	0.859178	0.88138	0.612527	0.551557	0.686579	0.431154	0.713995	0.28402	0.840175	0.286852	0.172507	0.86877	0	0.216405	0.877091	0.797237	0.756085	0.485723	0.437815	0.911495	0.463555	0.00318399	0.221373	0.527502	0.796923	0.978183	0.922266	0.772225	0.17797	0.368848	0.108092	0.739012	0.62558	0.229329	0.41562	0.496978	0.653235	0.764661	0.764905	0.933208	0.604155
CD8_NAIVE	0.326405	0.023373	0.177839	0.904022	0.577132	0.34221	0.802555	0.376102	0.0912734	0.600684	0.619152	0.676449	0.203859	0.0517503	0.0369777	0.0926564	0.50704	0.797205	0.471637	0.31343	0.216405	0	0.862118	0.412534	0.510059	0.613947	0.005498	0.5457	0.22899	0.627521	0.0989687	0.766222	0.406766	0.0556054	0.485143	0.244176	0.973615	0.773552	0.0218497	0.362437	0.188339	0.127764	0.686387	0.643548	0.688081	0.425043	0.458785	0.0790036	0.337094
CL_MONO	0.646038	0.830881	0.229916	0.412644	0.368408	0.689071	0.886252	0.544299	0.185016	0.552578	0.0551422	0.407814	0.434667	0.703237	0.33798	0.114871	0.504449	0.0485186	0.27293	0.0192612	0.877091	0.862118	0	0.888193	0.105239	0.731076	0.658549	0.573998	0.586443	0.545203	0.983146	0.157751	0.554839	0.502493	0.75119	0.465048	0.334279	0.890606	0.592241	0.427077	0.130253	0.363519	0.989154	0.823652	0.823134	0.592715	0.969956	0.384974	0.308876
INT_MONO	0.0590189	0.368141	0.254278	0.41294	0.0390171	0.000475289	0.262118	0.000396764	0.0981787	0.262766	0.507599	0.777972	0.293412	0.596883	0.19801	0.485529	0.0650476	0.407747	0.609574	0.425117	0.797237	0.412534	0.888193	0	0.876221	0.189302	0.759707	0.616223	0.0273234	0.488015	0.220011	0.520396	0.0107231	0.64895	0.0281012	0.457821	0.849633	0.631569	0.731739	0.00623822	0.324084	0.531425	0.389476	0.840786	0.804446	0.0414753	0.0485734	0.0653906	0.0235278
EARLY_NK	0.122218	0.617177	0.882827	0.493477	0.622256	0.6843	0.273524	0.519573	0.491617	0.0861613	0.159579	0.189429	0.693893	0.59927	0.405796	0.353678	0.898134	0.144099	0.289916	0.241315	0.756085	0.510059	0.105239	0.876221	0	0.777144	0.433695	0.548428	0.687032	0.965671	0.710407	0.508148	0.33239	0.754692	0.79666	0.00940469	0.719209	0.626621	0.44169	0.429016	0.128989	0.454123	0.412212	0.473445	0.615525	0.274343	0.40415	0.154782	0.196265
MATURE_NK_CD57-	0.469063	0.677636	0.313419	0.131961	0.838508	0.0556471	0.106838	0.229722	0.300846	0.376054	0.28168	0.133354	0.341364	0.583452	0.203303	0.20355	0.00432373	0.787309	0.227606	0.433719	0.485723	0.613947	0.731076	0.189302	0.777144	0	0.720443	0.105272	0.063852	0.754755	0.0864326	0.15391	0.528641	0.865429	0.0169817	0.828254	0.748682	0.0328143	0.698732	0.494612	0.772328	0.756682	0.907492	0.111829	0.299939	0.799134	0.836534	0.600109	0.442516
gd_NAIVE	0.594989	0.106294	0.149439	0.729367	0.937466	0.615459	0.687331	0.699552	0.123784	0.294736	0.297249	0.594866	0.0650781	0.00927287	0.0197168	0.0933812	0.583515	0.64677	0.263781	0.169348	0.437815	0.005498	0.658549	0.759707	0.433695	0.720443	0	0.224958	0.564496	0.945561	0.221586	0.469628	0.775067	0.0142596	0.655499	0.317495	0.634933	0.595753	0.0779133	0.677103	0.0918711	0.0253412	0.68715	0.49851	0.788057	0.79321	0.859673	0.186141	0.459889
BMP-7	0.729613	0.822775	0.273551	0.0596587	0.71398	0.364961	0.538994	0.650305	0.332279	0.734349	0.029286	0.542864	0.0312726	0.69716	0.0775146	0.280379	0.111112	0.812394	0.146929	0.184004	0.911495	0.5457	0.573998	0.616223	0.548428	0.105272	0.224958	0	0.534792	0.559684	0.387374	0.790468	0.973617	0.464386	0.163699	0.679265	0.359687	0.590416	0.692431	0.889776	0.244151	0.294009	0.242947	0.170586	0.0419347	0.831576	0.812844	0.633585	0.476291
IL-11	0.312816	0.452947	0.294444	0.198725	0.414025	0.0182339	0.163236	0.0842915	0.222412	0.163167	0.911958	0.819547	0.407292	0.823466	0.217116	0.387547	0.0511048	0.446355	0.969953	0.784411	0.463555	0.22899	0.586443	0.0273234	0.687032	0.063852	0.564496	0.534792	0	0.749313	0.0186301	0.153699	0.235637	0.752547	0.00592581	0.847024	0.996079	0.244717	0.349179	0.210958	0.833078	0.914456	0.536706	0.317799	0.938451	0.392617	0.325758	0.316493	0.340779
TACI	0.786295	0.995055	0.506891	0.624798	0.331996	0.647537	0.712915	0.490496	0.518468	0.914832	0.252153	0.502971	0.225321	0.789683	0.649582	0.804728	0.723148	0.42535	0.369709	0.34263	0.00318399	0.627521	0.545203	0.488015	0.965671	0.754755	0.945561	0.559684	0.749313	0	0.598886	0.346055	0.534769	0.451337	0.780828	0.99019	0.193628	0.413539	0.23154	0.409147	0.212356	0.567765	0.354279	0.809574	0.526238	0.556476	0.65157	0.608216	0.276583
FAS	0.782762	0.533868	0.05398	0.351813	0.654239	0.125498	0.133291	0.308429	0.0897474	0.311326	0.674354	0.983338	0.219435	0.554004	0.0776595	0.0641915	0.0468712	0.946345	0.399867	0.381607	0.221373	0.0989687	0.983146	0.220011	0.710407	0.0864326	0.221586	0.387374	0.0186301	0.598886	0	0.536093	0.634585	0.333677	0.0775359	0.880854	0.669279	0.18425	0.373005	0.473719	0.689568	0.337115	0.989392	0.0464416	0.596931	0.867903	0.94717	0.457733	0.618263
LEPTIN R	0.785486	0.566602	0.490062	0.16812	0.600725	0.453349	0.406094	0.76142	0.521602	0.238833	0.501969	0.325232	0.590188	0.163132	0.706474	0.604438	0.456003	0.397288	0.973394	0.228094	0.527502	0.766222	0.157751	0.520396	0.508148	0.15391	0.469628	0.790468	0.153699	0.346055	0.536093	0	0.949986	0.133702	0.141297	0.765409	0.945401	0.13813	0.679684	0.879682	0.200954	0.361703	0.583776	0.639953	0.794124	0.897743	0.79352	0.638597	0.774062
APRIL	0.00328189	0.206275	0.478943	0.931919	0.00697541	0.0258144	0.842497	0.00115918	0.142176	0.754954	0.505263	0.640751	0.538927	0.746278	0.313824	0.54397	0.329084	0.740523	0.566625	0.388572	0.796923	0.406766	0.554839	0.0107231	0.33239	0.528641	0.775067	0.973617	0.235637	0.534769	0.634585	0.949986	0	0.672138	0.292829	0.104598	0.931116	0.868545	0.628852	0.000180101	0.17798	0.540188	0.114232	0.501785	0.292909	9.53208e-05	0.0025878	0.00830058	0.00268267
BMP-2	0.790622	0.10429	0.0502301	0.956112	0.496281	0.655396	0.921343	0.598296	0.0595816	0.548534	0.314927	0.192778	0.0393763	0.0228866	0.0436867	0.158223	0.661692	0.891239	0.728756	0.0896329	0.978183	0.0556054	0.502493	0.64895	0.754692	0.865429	0.0142596	0.464386	0.752547	0.451337	0.333677	0.133702	0.672138	0	0.840432	0.620195	0.586256	0.381885	0.466552	0.470155	0.0482382	0.121582	0.49446	0.594189	0.834955	0.679006	0.849437	0.190666	0.374299
FAS LIGAND	0.327179	0.825655	0.293674	0.0308042	0.541085	0.011289	0.102547	0.0890374	0.251272	0.213697	0.459651	0.611757	0.197762	0.588875	0.174395	0.474432	0.0106258	0.400759	0.853013	0.600271	0.922266	0.485143	0.75119	0.0281012	0.79666	0.0169817	0.655499	0.163699	0.00592581	0.780828	0.0775359	0.141297	0.292829	0.840432	0	0.866168	0.613261	0.223277	0.628963	0.260157	0.652329	0.835162	0.954122	0.242602	0.427708	0.500318	0.422265	0.400836	0.257352
IL-18	0.0113778	0.170513	0.955327	0.69802	0.404652	0.407596	0.212847	0.255035	0.439405	0.156297	0.365016	0.429182	0.64069	0.572665	0.335651	0.53946	0.913089	0.628584	0.712153	0.446371	0.772225	0.244176	0.465048	0.457821	0.00940469	0.828254	0.317495	0.679265	0.847024	0.99019	0.880854	0.765409	0.104598	0.620195	0.866168	0	0.887728	0.393106	0.149578	0.195303	0.112531	0.727706	0.200644	0.277991	0.312701	0.0649781	0.0718693	0.0303135	0.0748996
IL-23	0.891299	0.65953	0.81218	0.147139	0.692502	0.996063	0.68178	0.941183	0.806106	0.654707	0.749542	0.339864	0.346233	0.841683	0.787957	0.362644	0.853708	0.0891339	0.472355	0.826633	0.17797	0.973615	0.334279	0.849633	0.719209	0.748682	0.634933	0.359687	0.996079	0.193628	0.669279	0.945401	0.931116	0.586256	0.613261	0.887728	0	0.244973	0.820094	0.888185	0.600975	0.75454	0.277613	0.780458	0.479353	0.966738	0.74255	0.928216	0.779902
IL-6Ra	0.757183	0.199951	0.594929	0.427776	0.849141	0.399284	0.0351698	0.732871	0.790363	0.111411	0.880153	0.189085	0.959247	0.313917	0.853462	0.442801	0.0977545	0.63237	0.337237	0.919604	0.368848	0.773552	0.890606	0.631569	0.626621	0.0328143	0.595753	0.590416	0.244717	0.413539	0.18425	0.13813	0.868545	0.381885	0.223277	0.393106	0.244973	0	0.713652	0.947291	0.414842	0.987577	0.960457	0.0743546	0.352944	0.603706	0.530829	0.592978	0.766106
OPN	0.298807	0.0741489	0.912865	0.841733	0.857239	0.638553	0.358101	0.722148	0.637204	0.367807	0.93344	0.975098	0.699003	0.183225	0.315209	0.487424	0.947952	0.944854	0.508988	0.998728	0.108092	0.0218497	0.592241	0.731739	0.44169	0.698732	0.0779133	0.692431	0.349179	0.23154	0.373005	0.679684	0.628852	0.466552	0.628963	0.149578	0.820094	0.713652	0	0.768435	0.605627	0.313761	0.432831	0.935393	0.49823	0.58056	0.428297	0.267095	0.665053
BAFF	0.019762	0.219054	0.24841	0.964995	0.00128653	0.0167375	0.624076	0.000340453	0.0550972	0.6304	0.396132	0.790193	0.36335	0.855944	0.20495	0.378841	0.222377	0.789715	0.616892	0.22771	0.739012	0.362437	0.427077	0.00623822	0.429016	0.494612	0.677103	0.889776	0.210958	0.409147	0.473719	0.879682	0.000180101	0.470155	0.260157	0.195303	0.888185	0.947291	0.768435	0	0.122014	0.672915	0.226402	0.728299	0.427151	0.00200206	0.0178124	0.00786076	0.00189677
BMP-4	0.17094	0.22254	0.116728	0.951863	0.207886	0.282583	0.808974	0.184693	0.0342151	0.359943	0.0284158	0.936665	0.032705	0.269846	0.0276377	0.162711	0.418844	0.672872	0.644354	0.0130023	0.62558	0.188339	0.130253	0.324084	0.128989	0.772328	0.0918711	0.244151	0.833078	0.212356	0.689568	0.200954	0.17798	0.0482382	0.652329	0.112531	0.600975	0.414842	0.605627	0.122014	0	0.353432	0.909217	0.971453	0.919637	0.184893	0.331504	0.0229206	0.0262039
IL-17C	0.7232	0.637847	0.22465	0.925815	0.551023	0.809101	0.773431	0.653826	0.33295	0.254198	0.331346	0.903612	0.262274	0.016701	0.146142	0.055945	0.751688	0.122158	0.0280341	0.189874	0.229329	0.127764	0.363519	0.531425	0.454123	0.756682	0.0253412	0.294009	0.914456	0.567765	0.337115	0.361703	0.540188	0.121582	0.835162	0.727706	0.75454	0.987577	0.313761	0.672915	0.353432	0	0.441245	0.251073	0.503242	0.512427	0.355981	0.729831	0.896229
IL-19	0.0996794	0.405361	0.591109	0.303079	0.255491	0.452679	0.631661	0.273412	0.923158	0.894991	0.5021	0.386888	0.299559	0.599247	0.788196	0.996933	0.912625	0.88919	0.638199	0.675603	0.41562	0.686387	0.989154	0.389476	0.412212	0.907492	0.68715	0.242947	0.536706	0.354279	0.989392	0.583776	0.114232	0.49446	0.954122	0.200644	0.277613	0.960457	0.432831	0.226402	0.909217	0.441245	0	0.216632	0.0163007	0.0797214	0.0742228	0.293096	0.416487
IL-27	0.397267	0.518239	0.120758	0.20297	0.621654	0.575008	0.0572138	0.994655	0.381805	0.357992	0.483509	0.915055	0.249113	0.754391	0.272531	0.167619	0.089279	0.690779	0.170503	0.414916	0.496978	0.643548	0.823652	0.840786	0.473445	0.111829	0.49851	0.170586	0.317799	0.809574	0.0464416	0.639953	0.501785	0.594189	0.242602	0.277991	0.780458	0.0743546	0.935393	0.728299	0.971453	0.251073	0.216632	0	0.0494157	0.28351	0.208565	0.689659	0.721517
LEPTIN	0.317642	0.190179	0.455	0.0757449	0.320385	0.958904	0.234474	0.651236	0.850824	0.766893	0.242131	0.869145	0.219235	0.947533	0.537375	0.674453	0.284997	0.936397	0.296624	0.517572	0.653235	0.688081	0.823134	0.804446	0.615525	0.299939	0.788057	0.0419347	0.938451	0.526238	0.596931	0.794124	0.292909	0.834955	0.427708	0.312701	0.479353	0.352944	0.49823	0.427151	0.919637	0.503242	0.0163007	0.0494157	0	0.16026	0.146282	0.414831	0.682486
CCL2	0.0029622	0.145378	0.657454	0.713676	0.0105479	0.0860153	0.853622	0.0110492	0.228548	0.970019	0.625688	0.73806	0.687786	0.835917	0.434566	0.692679	0.57962	0.744362	0.46327	0.489374	0.764661	0.425043	0.592715	0.0414753	0.274343	0.799134	0.79321	0.831576	0.392617	0.556476	0.867903	0.897743	9.53208e-05	0.679006	0.500318	0.0649781	0.966738	0.603706	0.58056	0.00200206	0.184893	0.512427	0.0797214	0.28351	0.16026	0	0.000684565	0.00895257	0.0069315
CCL4	0.00284216	0.123485	0.959997	0.93923	0.0582968	0.113474	0.731548	0.0295998	0.440475	0.963289	0.873222	0.81005	0.817379	0.740051	0.584501	0.982604	0.714208	0.433164	0.323867	0.841999	0.764905	0.458785	0.969956	0.0485734	0.40415	0.836534	0.859673	0.812844	0.325758	0.65157	0.94717	0.79352	0.0025878	0.849437	0.422265	0.0718693	0.74255	0.530829	0.428297	0.0178124	0.331504	0.355981	0.0742228	0.208565	0.146282	0.000684565	0	0.0300329	0.0279212
CCL19	0.00912777	0.0506867	0.236521	0.908986	0.0473479	0.0690573	0.840265	0.0200002	0.0373668	0.69495	0.267217	0.867331	0.213105	0.502678	0.0646511	0.213917	0.367755	0.931507	0.970654	0.142261	0.933208	0.0790036	0.384974	0.0653906	0.154782	0.600109	0.186141	0.633585	0.316493	0.608216	0.457733	0.638597	0.00830058	0.190666	0.400836	0.0303135	0.928216	0.592978	0.267095	0.00786076	0.0229206	0.729831	0.293096	0.689659	0.414831	0.00895257	0.0300329	0	0.00275125
CD40 LIGAND	0.00814401	0.248082	0.25921	0.828694	0.0252979	0.0269924	0.845182	0.00385819	0.0540378	0.949885	0.138144	0.658313	0.178517	0.983781	0.106269	0.344617	0.215621	0.904174	0.882464	0.1208	0.604155	0.337094	0.308876	0.0235278	0.196265	0.442516	0.459889	0.476291	0.340779	0.276583	0.618263	0.774062	0.00268267	0.374299	0.257352	0.0748996	0.779902	0.766106	0.665053	0.00189677	0.0262039	0.896229	0.416487	0.721517	0.682486	0.0069315	0.0279212	0.00275125	0
CXCL1	0.00044042	0.180183	0.688085	0.926322	0.0463859	0.0286793	0.977264	0.00501069	0.250506	0.824967	0.646345	0.536842	0.652807	0.723048	0.363531	0.653045	0.372637	0.650446	0.615752	0.604743	0.995757	0.351654	0.818509	0.0152893	0.323234	0.4508	0.748856	0.936762	0.167675	0.783868	0.617601	0.655204	0.000327222	0.833265	0.23243	0.0663617	0.97891	0.904314	0.385591	0.00555781	0.280058	0.520381	0.0681216	0.462181	0.257912	0.000806417	0.000569685	0.0143019	0.0112728
CXCL10	0.0297189	0.241459	0.249226	0.802995	0.00361407	0.00677783	0.476305	7.00742e-05	0.0674111	0.454087	0.464209	0.860722	0.336049	0.749304	0.212203	0.453182	0.166188	0.571377	0.527353	0.305503	0.699093	0.386196	0.6143	0.00079984	0.625723	0.411554	0.725391	0.83534	0.120198	0.389277	0.385249	0.919108	0.00070431	0.511428	0.148647	0.291545	0.976021	0.949037	0.781231	5.25044e-05	0.180549	0.567418	0.278074	0.841927	0.522958	0.00585964	0.0190302	0.018546	0.00472372
FGF BASIC	0.0301558	0.188066	0.42869	0.585627	0.0362318	0.00689933	0.509938	0.00182623	0.169872	0.370056	0.76803	0.910154	0.461028	0.687135	0.294149	0.649815	0.202359	0.321552	0.435735	0.633056	0.891733	0.332299	0.903503	0.000371406	0.844225	0.361935	0.745392	0.884849	0.0381421	0.626488	0.311912	0.531739	0.00460189	0.668362	0.0764848	0.329569	0.818095	0.891273	0.521017	0.00590129	0.377873	0.456117	0.215366	0.837042	0.46703	0.0151486	0.0106877	0.0441113	0.0297544
G-CSF	0.0315986	0.652123	0.319936	0.469328	0.125945	0.0273532	0.635826	0.0177508	0.116967	0.991022	0.0461411	0.376124	0.138489	0.71731	0.128467	0.408035	0.10865	0.932754	0.888217	0.122871	0.465929	0.619421	0.289498	0.0437286	0.206186	0.220207	0.622754	0.196225	0.380903	0.212713	0.689269	0.966091	0.0332432	0.6145	0.150042	0.144073	0.639503	0.936805	0.896563	0.0313759	0.0546297	0.845144	0.69221	0.964216	0.825304	0.0666084	0.111169	0.0487733	0.00228335
GRANZYME B	0.0356797	0.072499	0.381048	0.84443	0.00517788	0.107585	0.964166	0.0179992	0.120226	0.92129	0.552906	0.721624	0.374007	0.867044	0.285829	0.64771	0.572277	0.531677	0.339036	0.341186	0.513947	0.324601	0.628547	0.038931	0.501383	0.995978	0.562589	0.928427	0.405952	0.265764	0.751095	0.589094	0.00383031	0.292406	0.493508	0.169349	0.722569	0.403384	0.683812	0.00243645	0.0890184	0.646239	0.315967	0.418022	0.291504	0.00241675	0.00976089	0.00815802	0.00733351
IFN BETA	0.0264847	0.236385	0.253813	0.887074	0.00230325	0.00884455	0.510726	8.80511e-05	0.0654941	0.486102	0.463606	0.832186	0.363217	0.765568	0.219615	0.432675	0.182714	0.636042	0.545584	0.292044	0.727141	0.382893	0.562317	0.00159152	0.573646	0.434017	0.729367	0.877994	0.139459	0.412171	0.405833	0.964914	0.000395204	0.515298	0.179489	0.266489	0.955326	0.962797	0.779835	1.0188e-05	0.173754	0.584923	0.245479	0.804535	0.475745	0.00407135	0.0178636	0.0155195	0.00420938
IL-1a	8.77019e-05	0.159693	0.664255	0.78729	0.0587103	0.0730956	0.756048	0.0177879	0.213779	0.80496	0.489326	0.435377	0.649047	0.970013	0.307731	0.478876	0.478763	0.954264	0.879568	0.428639	0.866528	0.280501	0.5168	0.0665212	0.112408	0.542819	0.588319	0.914514	0.338575	0.870273	0.730745	0.944144	0.00145328	0.721852	0.434394	0.0138576	0.84942	0.77066	0.320047	0.0103977	0.166331	0.796414	0.0579261	0.39084	0.21121	0.000931557	0.0039024	0.0047112	0.00891001
IL-1ra	0.0852134	0.236827	0.810736	0.512352	0.729146	0.830501	0.0638892	0.618159	0.70315	0.033764	0.456852	0.493831	0.823089	0.405836	0.511937	0.656262	0.713252	0.452264	0.587419	0.568565	0.701411	0.316861	0.475193	0.909466	0.00554383	0.873625	0.310087	0.76865	0.750349	0.838507	0.622466	0.58557	0.330152	0.65788	0.726884	0.000709393	0.898302	0.259095	0.149305	0.490694	0.181668	0.551477	0.308686	0.21897	0.324711	0.219268	0.226389	0.124609	0.251246
IL-3	0.136617	0.246889	0.0354585	0.841347	0.0172368	0.00938758	0.285413	0.00475325	0.00373997	0.42593	0.347324	0.932185	0.177035	0.824173	0.0574942	0.0959988	0.0638018	0.986287	0.984499	0.109597	0.869879	0.164037	0.398724	0.0106089	0.678213	0.266299	0.387323	0.663278	0.0767162	0.613183	0.0928434	0.902832	0.0285522	0.244187	0.144464	0.455679	0.684196	0.651504	0.678036	0.00588541	0.145653	0.840641	0.466185	0.598221	0.764384	0.0719851	0.169717	0.0274325	0.030095
IL-5	0.196367	0.106812	0.995588	0.36503	0.970904	0.549216	0.328467	0.578051	0.702377	0.292862	0.654006	0.778141	0.321673	0.374112	0.297084	0.972317	0.94308	0.431504	0.993225	0.9066	0.957489	0.160188	0.521088	0.529654	0.480068	0.86243	0.132323	0.33835	0.521789	0.858477	0.821825	0.81098	0.487513	0.384149	0.45573	0.119895	0.0880368	0.284501	0.049581	0.62028	0.286127	0.71006	0.900403	0.652901	0.871897	0.435154	0.241997	0.218372	0.344887
IL-7	0.00150651	0.0966331	0.896919	0.971237	0.167445	0.18514	0.470776	0.0781857	0.538188	0.705231	0.827955	0.736861	0.809983	0.928808	0.55233	0.979287	0.844764	0.523799	0.486917	0.888483	0.910448	0.364475	0.920738	0.117297	0.259726	0.859622	0.675786	0.953551	0.40842	0.803023	0.971556	0.782604	0.0148573	0.831172	0.493712	0.0217278	0.62907	0.421375	0.236376	0.0594044	0.302542	0.52021	0.0868842	0.174691	0.158422	0.00567223	0.000283563	0.0311584	0.04528
IL-15	0.0192484	0.184534	0.210586	0.861929	0.00416784	0.00913587	0.589068	0.000142487	0.0426547	0.62336	0.366564	0.853971	0.269485	0.922355	0.1466	0.359591	0.178391	0.693188	0.642471	0.22017	0.74693	0.291996	0.506731	0.00266197	0.475934	0.432264	0.567095	0.75655	0.151799	0.391829	0.388154	0.945107	0.000449954	0.398734	0.182115	0.19978	0.966922	0.949833	0.675866	9.26588e-06	0.104845	0.728281	0.289993	0.824163	0.516316	0.0038794	0.018328	0.00583703	0.00134718
IL-33	0.00655815	0.247207	0.324254	0.94863	0.0193743	0.0532751	0.987341	0.00796784	0.0737414	0.843625	0.161573	0.616828	0.26508	0.977019	0.155784	0.366845	0.311989	0.969009	0.868835	0.129369	0.621354	0.376223	0.244555	0.0458861	0.135704	0.557944	0.516586	0.609894	0.463522	0.310683	0.755295	0.665124	0.00212358	0.417294	0.395023	0.0514587	0.906278	0.684876	0.692855	0.00214643	0.0281726	0.882975	0.327008	0.573837	0.53879	0.00352845	0.024304	0.002527	1.81213e-05
PDGF-AA	0.0011893	0.155756	0.599718	0.989572	0.0186434	0.0452055	0.957472	0.00478573	0.199635	0.927591	0.517188	0.718032	0.524776	0.807274	0.33549	0.68138	0.439866	0.622354	0.500842	0.458811	0.705824	0.396608	0.665714	0.0190677	0.301622	0.637027	0.717696	0.9344	0.290463	0.47985	0.770874	0.966101	4.62022e-05	0.647152	0.325603	0.0656015	0.834921	0.6617	0.538542	0.00156559	0.154473	0.518551	0.135001	0.378989	0.279177	4.65101e-05	0.00042578	0.00694389	0.00247228
TGF alpha	0.0234024	0.405189	0.566241	0.492671	0.360781	0.389757	0.428947	0.244625	0.873288	0.685149	0.920308	0.199832	0.526489	0.691723	0.964397	0.916416	0.992724	0.774918	0.927217	0.882682	0.492505	0.60532	0.84604	0.393087	0.12944	0.733725	0.933164	0.627174	0.614986	0.464543	0.86482	0.58677	0.0899918	0.554644	0.843859	0.0364648	0.523862	0.902529	0.282246	0.221457	0.755753	0.603849	0.00278105	0.18886	0.0724504	0.0589922	0.0466528	0.17833	0.248536
TRAIL	0.0275886	0.0745925	0.631248	0.55914	0.104494	0.0448942	0.88251	0.0227931	0.29006	0.644056	0.906977	0.853336	0.477279	0.9153	0.335853	0.868609	0.425964	0.196087	0.349329	0.827775	0.870924	0.246118	0.634501	0.0113695	0.826012	0.588059	0.579068	0.901791	0.0763479	0.649549	0.450675	0.575236	0.0166172	0.572792	0.135583	0.230206	0.496584	0.724081	0.301759	0.0296372	0.363126	0.496237	0.249475	0.611639	0.380535	0.0217464	0.00485022	0.0437938	0.0515235
CCL3	0.00382982	0.0491175	0.718248	0.826548	0.0368824	0.122781	0.665414	0.0281011	0.26865	0.882	0.739421	0.990563	0.619932	0.930111	0.394238	0.784315	0.714495	0.554159	0.407839	0.604514	0.811961	0.275456	0.853758	0.057042	0.334594	0.926825	0.584057	0.865318	0.360059	0.596125	0.840185	0.909866	0.00216562	0.527799	0.495899	0.0499903	0.757009	0.407464	0.354865	0.00993755	0.176039	0.593957	0.113093	0.251671	0.145117	0.000313976	0.000171058	0.00679053	0.0147973
CCL11	0.00146118	0.166917	0.797087	0.722286	0.023879	0.113587	0.731961	0.0200185	0.30818	0.914171	0.62197	0.66718	0.745528	0.794274	0.497206	0.793916	0.659578	0.741157	0.466914	0.55292	0.72794	0.483863	0.620423	0.061811	0.221979	0.833695	0.83443	0.852936	0.466909	0.561599	0.993677	0.930668	0.000471186	0.767727	0.544939	0.0426235	0.95907	0.543371	0.561555	0.00613195	0.195848	0.476177	0.0754987	0.214503	0.156532	6.58312e-06	0.00035098	0.0129896	0.00880286
CCL20	0.0207501	0.128932	0.341673	0.957544	0.00199996	0.0311935	0.747814	0.0017619	0.0962601	0.635151	0.583591	0.992639	0.43118	0.898316	0.271683	0.540689	0.344134	0.569495	0.419817	0.367145	0.704755	0.33453	0.647839	0.0072011	0.54854	0.661091	0.680095	0.955788	0.204164	0.416217	0.528239	0.903799	0.000258846	0.453474	0.292092	0.204056	0.957726	0.762434	0.675941	7.65561e-05	0.161936	0.569245	0.200695	0.584531	0.312229	0.000994157	0.0065071	0.00933932	0.00554068
CX3CL1	0.0369727	0.263749	0.247085	0.994597	0.000716692	0.0262912	0.59214	0.00116323	0.06516	0.602308	0.367305	0.908023	0.32614	0.801587	0.236833	0.469298	0.246725	0.684531	0.500987	0.219236	0.519242	0.473705	0.422615	0.0081205	0.506953	0.5848	0.752047	0.881915	0.277095	0.249803	0.573607	0.785282	0.000969363	0.448304	0.285567	0.260018	0.97478	0.857519	0.952927	2.55928e-05	0.110333	0.587362	0.330641	0.702143	0.503744	0.00413132	0.0250944	0.0159823	0.00209299
CXCL2	0.00142912	0.0901124	0.457041	0.623811	0.112545	0.0249396	0.959291	0.0109341	0.135086	0.920023	0.394599	0.723731	0.273036	0.860633	0.121772	0.462854	0.286845	0.628631	0.857241	0.395472	0.983992	0.143068	0.825048	0.0201159	0.285314	0.385069	0.32054	0.515697	0.136789	0.667349	0.444499	0.77646	0.00643193	0.443255	0.15078	0.0419948	0.6214	0.75662	0.203702	0.0153016	0.108989	0.907941	0.259159	0.687524	0.509233	0.010575	0.00716604	0.00322214	0.00569438
EGF	0.000319593	0.081184	0.81113	0.862829	0.147822	0.164125	0.443792	0.0656138	0.305858	0.487727	0.496637	0.622023	0.574639	0.78393	0.302845	0.625251	0.707795	0.910377	0.846043	0.505797	0.952622	0.217105	0.675978	0.141152	0.0911083	0.753913	0.410348	0.820019	0.47192	0.805278	0.904213	0.946272	0.0126323	0.580289	0.542129	0.00228559	0.781048	0.438961	0.188483	0.0424178	0.119951	0.90431	0.122217	0.27487	0.223313	0.0053705	0.00438927	0.00515317	0.0171323
FLT-3 LIGAND	0.0550155	0.465453	0.541464	0.57576	0.51367	0.24471	0.63506	0.214947	0.254914	0.260072	0.0326096	0.431533	0.132318	0.681045	0.110086	0.417336	0.408873	0.778669	0.514135	0.15115	0.703582	0.384733	0.320402	0.341025	0.0398901	0.445289	0.242791	0.105161	0.768883	0.406436	0.952779	0.777424	0.188071	0.434509	0.437257	0.0243647	0.417082	0.595107	0.423439	0.228431	0.0223403	0.620819	0.871352	0.778529	0.827351	0.198243	0.227526	0.064517	0.0369168
GM-CSF	0.0280254	0.258699	0.355417	0.914838	0.00251303	0.0127725	0.519877	0.00030699	0.116359	0.41895	0.601325	0.829123	0.490927	0.638995	0.324961	0.564255	0.229664	0.545031	0.430216	0.418139	0.708465	0.467749	0.676491	0.0016929	0.651664	0.478007	0.880337	0.984605	0.139268	0.447873	0.468358	0.865725	0.000363682	0.648202	0.192637	0.299879	0.942063	0.95646	0.819016	0.00011774	0.260747	0.441397	0.190004	0.709672	0.398072	0.0032816	0.0117299	0.0284777	0.00966577
IFN alpha	0.00167483	0.0899943	0.643623	0.988381	0.0302666	0.0498528	0.912695	0.00805293	0.22559	0.892609	0.704441	0.810145	0.597684	0.896837	0.349795	0.69626	0.488894	0.550324	0.4755	0.591666	0.901593	0.288125	0.864205	0.0196873	0.379421	0.65454	0.649578	0.963665	0.208786	0.665574	0.657262	0.854226	0.0003427	0.635801	0.308885	0.0710113	0.856513	0.665872	0.372186	0.00399867	0.221575	0.545808	0.0930003	0.386673	0.203052	0.000225354	0.00011973	0.0077716	0.0102403
IFNy	0.0137087	0.208762	0.317395	0.916087	0.00398791	0.00969856	0.601979	0.000103666	0.084113	0.55033	0.498521	0.767359	0.415995	0.767139	0.236926	0.457505	0.212394	0.649286	0.559065	0.337767	0.798005	0.358314	0.599259	0.00211121	0.504602	0.435827	0.721908	0.902928	0.138255	0.488492	0.434764	0.909726	7.05871e-05	0.564552	0.188831	0.20266	0.947259	0.992078	0.678634	1.74154e-05	0.184627	0.576444	0.183922	0.723046	0.404808	0.00173917	0.00917859	0.011352	0.00375641
IL-1B	0.0270644	0.186552	0.76644	0.640034	0.586584	0.5957	0.112093	0.414838	0.687631	0.110181	0.55761	0.44599	0.867744	0.586212	0.52051	0.73987	0.842011	0.672758	0.764074	0.691837	0.696758	0.30102	0.649129	0.637098	0.0164689	0.978481	0.387697	0.818366	0.967664	0.815018	0.724322	0.851931	0.185578	0.777448	0.976845	7.47227e-05	0.858037	0.330465	0.114245	0.336683	0.225978	0.786416	0.174953	0.190258	0.244851	0.113411	0.0955079	0.0808502	0.171212
IL-2	0.000465253	0.131579	0.708182	0.994745	0.0438519	0.0434555	0.919055	0.00800557	0.257752	0.901357	0.684724	0.630799	0.659672	0.808713	0.372422	0.683888	0.453148	0.627858	0.564219	0.618547	0.985187	0.319769	0.8404	0.0217277	0.318156	0.55377	0.702947	0.996916	0.199874	0.765841	0.664178	0.741023	0.000374478	0.764642	0.286742	0.0559016	0.935274	0.775532	0.354796	0.00598737	0.257696	0.537265	0.0670934	0.396037	0.211585	0.000382985	0.000179642	0.0107429	0.0117652
IL-4	6.73164e-05	0.0928658	0.623271	0.975879	0.0694924	0.0556254	0.768594	0.0140807	0.198147	0.82889	0.49877	0.633278	0.492112	0.946912	0.242052	0.549283	0.457512	0.765746	0.755861	0.462123	0.979111	0.213741	0.712614	0.0400868	0.190022	0.556133	0.471245	0.797925	0.25416	0.737898	0.660854	0.895382	0.001536	0.580398	0.318674	0.0188525	0.837507	0.653937	0.253137	0.0097746	0.136625	0.779558	0.114734	0.423633	0.272017	0.00116382	0.00120251	0.00249862	0.00581163
IL-6	0.0857022	0.110221	0.447343	0.768334	0.00344196	0.0869708	0.72302	0.0175049	0.187278	0.436392	0.963639	0.734572	0.712657	0.871972	0.491302	0.710015	0.527978	0.444437	0.235222	0.640579	0.824959	0.379385	0.918625	0.0224538	0.891097	0.888551	0.856394	0.551151	0.198238	0.592406	0.513429	0.94989	0.00745179	0.53711	0.414633	0.40615	0.879299	0.771369	0.72066	0.00520821	0.393523	0.445001	0.144312	0.540181	0.167998	0.00852749	0.017198	0.0511291	0.0622246
IL-10	0.00275619	0.171042	0.386174	0.966825	0.0101153	0.0162958	0.815062	0.000572229	0.0973759	0.788049	0.42974	0.668855	0.415652	0.861234	0.216334	0.448118	0.267373	0.751104	0.659417	0.320192	0.848169	0.308816	0.547392	0.00733896	0.321261	0.460195	0.625509	0.836041	0.189956	0.533913	0.52553	0.954394	4.40603e-06	0.557047	0.235405	0.0940997	0.993143	0.88223	0.540061	0.000127415	0.132809	0.661758	0.152981	0.604203	0.361032	0.000383548	0.00400088	0.00367775	0.00122567
IL-13	1.05568e-05	0.214918	0.817297	0.991096	0.130711	0.0636733	0.772806	0.0251095	0.316051	0.83623	0.534445	0.329999	0.697534	0.836694	0.350603	0.583005	0.442201	0.932873	0.92068	0.579184	0.809739	0.319589	0.700405	0.0652325	0.132477	0.415438	0.641475	0.800421	0.266999	0.980607	0.721326	0.662925	0.00509819	0.903517	0.31976	0.0145398	0.964869	0.883546	0.255878	0.0277906	0.252369	0.719822	0.0587355	0.423004	0.273827	0.00511252	0.00424634	0.0158857	0.0190845
IL-17	0.0325274	0.26691	0.220064	0.988397	0.000867562	0.0141549	0.522048	0.000270198	0.0516313	0.536702	0.390204	0.812025	0.347242	0.796299	0.211508	0.382909	0.190125	0.757062	0.592417	0.220055	0.683403	0.412574	0.424401	0.0045575	0.504501	0.470238	0.730899	0.87886	0.199913	0.363808	0.450411	0.892223	0.000591347	0.480646	0.235715	0.261344	0.88523	0.98623	0.871209	1.06951e-06	0.136734	0.637313	0.269429	0.79916	0.490184	0.00444948	0.0271801	0.014363	0.00297358
PD-L1	0.663063	0.761816	0.0344525	0.127026	0.520358	0.038888	0.0407276	0.16467	0.0637401	0.212741	0.364432	0.89879	0.0854115	0.892249	0.0528939	0.112755	0.00318515	0.81465	0.51965	0.260105	0.648485	0.257539	0.872786	0.0907956	0.708388	0.0305978	0.345894	0.170658	0.0150753	0.874906	0.00304474	0.479285	0.488451	0.386488	0.0106656	0.857714	0.994786	0.162622	0.683884	0.329802	0.515634	0.574946	0.759908	0.0389644	0.316222	0.75643	0.833787	0.423572	0.381492
PDGF-AB/BB	0.000223513	0.0799077	0.857935	0.900771	0.111757	0.135662	0.521141	0.0465616	0.338589	0.648122	0.616738	0.681148	0.64215	0.923032	0.370191	0.74068	0.702305	0.732776	0.662171	0.613956	0.978678	0.261887	0.808048	0.0963231	0.163284	0.767234	0.521256	0.930923	0.397047	0.772175	0.897069	0.949157	0.00628283	0.654155	0.4823	0.00931608	0.756778	0.462729	0.227281	0.0293876	0.171708	0.717751	0.0957795	0.248935	0.186529	0.00207411	0.000709647	0.00759738	0.0173123
TNFa	0.0854265	0.485228	0.467205	0.667476	0.0465739	0.00634453	0.254027	0.00454524	0.235858	0.144291	0.904249	0.605032	0.730295	0.381363	0.468942	0.610806	0.127908	0.488539	0.536625	0.736087	0.919105	0.563957	0.980765	0.00172349	0.983908	0.213329	0.884823	0.960443	0.0264623	0.874725	0.252485	0.33676	0.017419	0.950654	0.0710161	0.56788	0.720605	0.431441	0.773267	0.0180686	0.696876	0.355625	0.14811	0.959699	0.509816	0.0502164	0.055283	0.151147	0.0956812
VEGF	0.139242	0.490488	0.27616	0.0533118	0.533407	0.0143694	0.39585	0.0736426	0.163382	0.681023	0.238347	0.613409	0.0815509	0.985879	0.0549746	0.358523	0.0335791	0.535701	0.678207	0.390331	0.915072	0.236815	0.940319	0.0390133	0.712011	0.0432011	0.293931	0.0695554	0.0300492	0.702273	0.134077	0.323808	0.200145	0.533893	0.00275855	0.386701	0.411968	0.556859	0.319048	0.196113	0.276484	0.857536	0.927992	0.419976	0.519431	0.334164	0.2693	0.159666	0.109428
CCL5	0.00328008	0.190873	0.340253	0.68507	0.0280941	0.00890944	0.761749	0.000627726	0.085732	0.82433	0.303117	0.689384	0.255404	0.887332	0.143032	0.449711	0.194605	0.642433	0.72301	0.275975	0.735672	0.294822	0.597495	0.00436175	0.338949	0.367067	0.522908	0.570514	0.160508	0.413288	0.487052	0.891727	0.000530171	0.487602	0.142455	0.0975052	0.74388	0.877414	0.517208	0.00100987	0.0917275	0.71516	0.288916	0.72503	0.574233	0.0033737	0.0076988	0.00424478	0.000329434
IL-17E	0.00272914	0.137524	0.343767	0.956024	0.0127375	0.034006	0.974314	0.00293088	0.0746622	0.976039	0.311815	0.722059	0.325837	0.947869	0.163624	0.389897	0.322298	0.870219	0.746872	0.219145	0.789382	0.262967	0.417812	0.0215766	0.215232	0.555706	0.487116	0.753688	0.296959	0.44965	0.605824	0.815479	0.000186884	0.414299	0.32588	0.0550752	0.935549	0.705202	0.516263	0.000419699	0.0592852	0.823859	0.212106	0.560257	0.38593	0.000552032	0.00713944	0.000699731	0.000201989
ALT	0.0329541	0.17814	0.188694	0.897249	0.002555	0.0100328	0.525255	0.00024648	0.0396983	0.528808	0.440428	0.931654	0.295189	0.926617	0.160713	0.352359	0.178575	0.669605	0.598475	0.240506	0.786657	0.285418	0.542866	0.00233786	0.575598	0.451289	0.590362	0.843741	0.130884	0.423086	0.337473	0.946691	0.000997647	0.388562	0.185638	0.263698	0.963917	0.994516	0.702975	2.18176e-05	0.136066	0.717079	0.28407	0.871531	0.489595	0.00600828	0.0245757	0.00958735	0.00429327
BILIRUBIN	0.512058	0.523929	0.414993	0.118192	0.425871	0.0349893	0.0185961	0.115901	0.415504	0.0668617	0.445436	0.352878	0.452516	0.139025	0.506657	0.673424	0.013279	0.558709	0.99028	0.623261	0.692399	0.792666	0.910006	0.059366	0.723506	0.0278823	0.632956	0.330054	0.0906645	0.555457	0.287442	0.177481	0.342512	0.663934	0.0133772	0.789326	0.973362	0.0865493	0.580901	0.287845	0.908069	0.434398	0.956964	0.300773	0.365454	0.578158	0.596924	0.716959	0.339204
CK	0.0832952	0.0590715	0.359859	0.529121	0.0501495	0.163107	0.984771	0.0759999	0.130004	0.529907	0.859106	0.958826	0.707974	0.562705	0.291444	0.27534	0.531698	0.839618	0.888658	0.43159	0.511858	0.0988021	0.597025	0.125917	0.247518	0.742769	0.364034	0.708912	0.226762	0.833919	0.318615	0.7977	0.0482787	0.399045	0.602449	0.0388908	0.459689	0.894698	0.261414	0.0421709	0.244802	0.845007	0.116234	0.744496	0.17523	0.0454432	0.101421	0.0149936	0.120785
CREATININE	0.0160651	0.393475	0.391918	0.280804	0.199114	0.00121746	0.499589	0.00644366	0.150506	0.630094	0.330101	0.393249	0.261351	0.724454	0.124607	0.396126	0.0584057	0.639597	0.910109	0.424497	0.890404	0.289462	0.870354	0.00524703	0.464131	0.0714327	0.523554	0.296446	0.0326841	0.776887	0.2381	0.343488	0.0258538	0.756485	0.0166007	0.181724	0.758548	0.594308	0.354624	0.0371127	0.270695	0.811146	0.361352	0.828674	0.934216	0.0676724	0.0555767	0.0506152	0.024344
D-DIMER	0.372114	0.565939	0.0802571	0.104488	0.621166	0.0273154	0.196487	0.139631	0.0693065	0.526492	0.257731	0.672458	0.0646741	0.734719	0.0188388	0.0941126	0.00723898	0.91187	0.349452	0.249723	0.49804	0.126063	0.874466	0.0910876	0.873597	0.0156773	0.178536	0.0773148	0.0143848	0.974236	0.00932016	0.413027	0.384883	0.374866	0.00697846	0.667913	0.841642	0.268195	0.320048	0.303591	0.355509	0.442956	0.931635	0.104036	0.395642	0.602638	0.62065	0.248329	0.257218
Hb	0.518009	0.750512	0.514946	0.00276181	0.939438	0.0816792	0.147703	0.273455	0.525004	0.347949	0.348159	0.485519	0.216076	0.443596	0.306918	0.72881	0.0336116	0.404849	0.744008	0.7095	0.80645	0.856255	0.726825	0.143832	0.81368	0.0230539	0.82954	0.0597536	0.0845703	0.632803	0.2627	0.118751	0.580017	0.919504	0.00233644	0.989411	0.374023	0.243194	0.858185	0.564304	0.761512	0.78861	0.679853	0.243687	0.167555	0.826848	0.689115	0.720238	0.42736
WBC	0.0331869	0.0454885	0.834447	0.89446	0.380416	0.291446	0.453	0.207396	0.658266	0.795144	0.691382	0.851606	0.928816	0.801296	0.616476	0.906538	0.956359	0.598912	0.660486	0.78671	0.435098	0.159043	0.56039	0.227634	0.458996	0.827207	0.521893	0.731476	0.240845	0.518512	0.663244	0.540052	0.0940369	0.855663	0.527041	0.0717492	0.920731	0.618047	0.0434277	0.197278	0.646256	0.776185	0.0412312	0.327834	0.0857737	0.064502	0.0201606	0.0936886	0.24673
RBC	0.410095	0.559928	0.180437	0.042654	0.530429	0.621493	0.10736	0.949027	0.484332	0.479712	0.369268	0.8039	0.107651	0.773431	0.265427	0.407894	0.13418	0.845134	0.357419	0.462765	0.983815	0.768286	0.948189	0.815519	0.389342	0.198364	0.460926	0.0603101	0.409649	0.691486	0.152152	0.685398	0.470825	0.485255	0.188612	0.289574	0.533243	0.278203	0.855719	0.68001	0.853414	0.38167	0.0505979	0.00477012	0.00574279	0.273609	0.264423	0.675597	0.815539
INR	0.824024	0.765953	0.757299	0.0985692	0.561144	0.928009	0.918141	0.801876	0.651117	0.994166	0.897102	0.230259	0.489463	0.961396	0.976327	0.268394	0.852025	0.0291178	0.368024	0.549868	0.256376	0.940568	0.130183	0.889141	0.330754	0.769553	0.796496	0.502408	0.836912	0.318226	0.835066	0.699485	0.726414	0.72153	0.543863	0.718572	0.000738808	0.41162	0.885262	0.704441	0.978536	0.640335	0.242714	0.976344	0.44203	0.732287	0.926329	0.780762	0.910106
LDH	0.322749	0.184394	0.146158	0.829008	0.595589	0.522427	0.583223	0.482853	0.0658474	0.172086	0.102337	0.907655	0.107608	0.0465851	0.02139	0.0345197	0.54537	0.239653	0.171416	0.0374034	0.517976	0.033474	0.163364	0.708269	0.0766588	0.688143	0.00812759	0.273081	0.825462	0.947626	0.427154	0.267025	0.468948	0.0480056	0.865607	0.100117	0.954694	0.613071	0.187582	0.40372	0.0179003	0.037874	0.973924	0.763869	0.994348	0.466284	0.663614	0.0701411	0.210221
Platelets	0.879427	0.407921	0.438641	0.882382	0.326383	0.270064	0.0519447	0.322523	0.47547	0.0731248	0.860916	0.276941	0.834454	0.238579	0.915626	0.403755	0.157411	0.555663	0.796397	0.625092	0.695711	0.705182	0.422639	0.354035	0.847906	0.200318	0.390211	0.830311	0.373642	0.793728	0.35598	0.555364	0.520647	0.515167	0.453669	0.598247	0.0650187	0.0324173	0.38345	0.416989	0.730016	0.669404	0.491823	0.392677	0.950131	0.713952	0.96973	0.942819	0.726341
A1AT	0.519034	0.744555	0.879028	0.067195	0.139533	0.087379	0.31865	0.17582	0.617237	0.183431	0.546116	0.503574	0.908291	0.470255	0.813383	0.428111	0.447153	0.034994	0.274512	0.366249	0.725986	0.75141	0.108859	0.00229296	0.0399572	0.226192	0.690211	0.753035	0.118543	0.855878	0.568897	0.065761	0.376615	0.682433	0.0237332	0.235256	0.403549	0.4797	0.886824	0.00273622	0.350623	0.409306	0.607651	0.534135	0.483222	0.343297	0.928763	0.254492	0.387352
[truncated: 51 more columns]
