# Supplementary material for: Endogenous control of inflammation characterizes pregnant women with asymptomatic or paucisymptomatic SARS-CoV-2 infection
Source: Nat Commun. 2021 Jul 29;12:4677. doi: 10.1038/s41467-021-24940-w (PMC8322155; doi:10.1038/s41467-021-24940-w)
Supplement: Supplementary file 9 — Supplementary Data 5 [file 41467_2021_24940_MOESM9_ESM.xlsx]

## Sheet: Foglio1
Supplementary Data 5. List of antibodies used in the Cytof panel.
Target	Clone	Tag	Note
CD45	HI30	89Y	MD-IPA
CD196 /CCR6	G034E3	141Pr	MD-IPA
CD123	6H6	143Nd	MD-IPA
CD19	HIB19	144Nd	MD-IPA
CD4	RPA-T4	145Nd	MD-IPA
CD8a	RPA-T8	146Nd	MD-IPA
CD11c	Bu15	147Sm	MD-IPA
CD16	3G8	148Nd	MD-IPA
CD45RO	UCHL1	149Sm	MD-IPA
CD45RA	HI100	150Nd	MD-IPA
CD161	HP-3G10	151Eu	MD-IPA
CD194/CCR4	L291H4	152Sm	MD-IPA
CD25	BC96	153Eu	MD-IPA
CD27	O323	154Sm	MD-IPA
CD57	HCD57	155Gd	MD-IPA
CD183/CXCR3	G025H7	156Gd	MD-IPA
CD185/CXCR5	J252D4	158Gd	MD-IPA
CD28	CD28.2	160Gd	MD-IPA
CD38	HB-7	161Dy	MD-IPA
CD56/NCAM	NCAM16.2	163Dy	MD-IPA
TCRγδ	B1	164Dy	MD-IPA
CD294	BM16	166Er	MD-IPA
CD197/CCR7	G043H7	167Er	MD-IPA
CD14	63D3	168Er	MD-IPA
CD3	UCHT1	170Er	MD-IPA
CD20	2H7	171Yb	MD-IPA
CD66b	G10F5	172Yb	MD-IPA
HLA-DR	LN3	173Yb	MD-IPA
IgD	IA6-2	174Yb	MD-IPA
CD127	A019D5	176Yb	MD-IPA
Cell-ID Intercalator-103Rh		103Rh	MD-IPA
CD181/CXCR1	8F1/CXCR1	142Nd	3142009B
CD274/PDL1	29E.2A3	159Tb	3159029B
CD80/B7.1	2D10.4	162Dy	3162010B
CD40	5C3	165Ho	3165005B
CD24/PD-1	EH12.2H7	175Lu	3175008B
CD11b/Mac-1	ICRF44	209Bi	3209003B
CD21	NA	116Cd	Custom
IgM	NA	114Cd	Custom
