# Supplementary material for: Endogenous control of inflammation characterizes pregnant women with asymptomatic or paucisymptomatic SARS-CoV-2 infection
Source: Nat Commun. 2021 Jul 29;12:4677. doi: 10.1038/s41467-021-24940-w (PMC8322155; doi:10.1038/s41467-021-24940-w)
Supplement: Supplementary file 10 — Supplementary Data 6 [file 41467_2021_24940_MOESM10_ESM.xlsx]

## Sheet: Foglio1
Supplementary Data 6. List of antibody used for the identification of master regulator genes, chemokine receptors and intracellular cytokine staining.
Target	Dye	Clone	Vendor	Catalog Number	Lot Number	Titer(mL)/100mL
LIVE DEAD	AQUA	N/A	ThermoFisher	L34965	2157151	1.25
CXCR3	AF488	1C6/CXCR3	Becton Dickinson	558047	374115	2.5
CXCR4	PE	12G5	BioLegend	306506	B296106	2.5
CD161	PC7	191B8	Beckman Coulter	B30631	200022	2.5
CCR6	BV605	G034E3	BioLegend	353420	B291940	2.5
CCR4	PE-CF594	1G1	Becton Dickinson	565391	7276847	2.5
CD4	AF700	RPA-T4	BioLegend	300526	B313478	1.25
CD8	APC-Cy7	RPA-T8	BioLegend	301016	B274260	1.25
GATA3	BV421	16E10A23	BioLegend	653814	B301731	5
TBET	APC	4B10	BioLegend	644814	B296978	2.5
CD19	PE	HIB19	BioLegend	302208	B273506	2
CFSE	AF488	N/A	ThermoFisher	C34554	1255942	0.1
CD3	PE-CY5	UCHT1	BioLegend	300410	B270168	0.6
IL-4	APC	MQ1-17H12	BioLegend	500310	B294390	2.5
IL-17	BV421	BL168	BioLegend	512322	B192196	3.75
TNFa	BV605	Mab11	BioLegend	502936	B312493	3.75
IFN-g	FITC	B27	BioLegend	506504	B286029	2.5
CD107a	PE	H4A3	BioLegend	328608	B297475	0.6
