# Supplementary material for: Endogenous control of inflammation characterizes pregnant women with asymptomatic or paucisymptomatic SARS-CoV-2 infection
Source: Nat Commun. 2021 Jul 29;12:4677. doi: 10.1038/s41467-021-24940-w (PMC8322155; doi:10.1038/s41467-021-24940-w)
Supplement: Supplementary file 11 — Source Data [file 41467_2021_24940_MOESM11_ESM.xlsx]

## Sheet: Plasma Cytokines_Figure 1
		No.	1	2	3	4	5	6	7	8	9	10	11	12	13	14	15	16	17	18	19	20	21	22	23	24	25	26	27	28	29	30	31	32	33	34	35	36	37	38	39	40	41	42	43	44	45	46	47
			BMP-7	IL-11	TACI	FAS	LEPTIN R	APRIL	BMP-2	FAS LIGAND	IL-18	IL-23	IL-6Ra	OPN	BAFF	BMP-4	IL-17C	IL-19	IL-27	LEPTIN	CCL2	CCL4	CCL19	CD40 LIGAND	CXCL1	CXCL10	FGF BASIC	G-CSF	GRANZYME B	IFN BETA	IL-1a	IL-1ra	IL-3	IL-5	IL-7	IL-15	IL-33	PDGF-AA	TGF alpha	TRAIL	CCL3	CCL11	CCL20	CX3CL1	CXCL2	EGF	FLT-3 LIGAND	GM-CSF	IFN alpha
			pg/ml	pg/ml	pg/ml	pg/ml	pg/ml	pg/ml	pg/ml	pg/ml	pg/ml	pg/ml	pg/ml	pg/ml	pg/ml	pg/ml	pg/ml	pg/ml	pg/ml	pg/ml	pg/ml	pg/ml	pg/ml	pg/ml	pg/ml	pg/ml	pg/ml	pg/ml	pg/ml	pg/ml	pg/ml	pg/ml	pg/ml	pg/ml	pg/ml	pg/ml	pg/ml	pg/ml	pg/ml	pg/ml	pg/ml	pg/ml	pg/ml	pg/ml	pg/ml	pg/ml	pg/ml	pg/ml	pg/ml
		SAMPLE	Obs Conc	Obs Conc	Obs Conc	Obs Conc	Obs Conc	Obs Conc	Obs Conc	Obs Conc	Obs Conc	Obs Conc	Obs Conc	Obs Conc	Obs Conc	Obs Conc	Obs Conc	Obs Conc	Obs Conc	Obs Conc	Obs Conc	Obs Conc	Obs Conc	Obs Conc	Obs Conc	Obs Conc	Obs Conc	Obs Conc	Obs Conc	Obs Conc	Obs Conc	Obs Conc	Obs Conc	Obs Conc	Obs Conc	Obs Conc	Obs Conc	Obs Conc	Obs Conc	Obs Conc	Obs Conc	Obs Conc	Obs Conc	Obs Conc	Obs Conc	Obs Conc	Obs Conc	Obs Conc	Obs Conc
		COVID PREGNANT	16.2	460.09	11.69	3974.16	23746.2	622.61	7.5	38.95	2842.96	1224.13	50200.5	19026.5	599.63	12.16	3.31	619.27	376.03	23835.4	175.74	236.39	169.35	1231.03	70.58	59.71	2.1	23.42	15.3	0.86	25.68	3573.46	4.15	0.58	2.69	1.08	12.66	2140.74	19.14	22.57	23.06	131.4	13.02	367.21	327.59	81.55	149.79	7.12	4.8
		COVID PREGNANT	8.2	614.56	5.9	4441.94	52758.3	363.91	3.89	35.29	553.1	1218.82	26192.8	45383.4	397.27	8.78	1.32	222.53	3227.27	61023.4	86.15	109.41	55.24	739.57	23.17	97.31	2.1	26.51	2.15	0.86	4.31	342.21	4.15	1.6	0.9	0.68	6.24	1053.12	2.86	5.89	7.15	62.74	3.81	367.21	101.22	7.36	118.46	9.92	1.17
		COVID PREGNANT	16.2	593.04	14.79	5017.52	34661.6	1068.43	7.5	68.78	1252.17	665.29	14663.7	382453	1209.65	8.78	2.39	825.08	697.59	17158.6	187.76	373.94	196.48	3404.73	141.45	930.31	11.6	17.91	79.33	1.5	46.02	2414.23	12.52	3.87	4.1	3.92	23.01	8438.54	27.55	77.12	30.41	370.39	38	1060.26	389.61	126.61	196.3	77.08	8.02
		COVID PREGNANT	16.2	862.81	15.13	7999.64	34661.6	260.88	8.59	36.06	599.26	922.18	23527.3	26951.3	449.72	9.69	4.19	357.24	5480.13	45958.1	66.16	46.97	109.05	392.32	9.59	73.5	2.1	11.92	2.78	0.86	5.11	529.35	15.08	1.6	0.39	0.85	3.15	476.74	1.86	5.89	7.15	32.8	5.86	330.28	113.75	6.08	96.14	5.73	1.02
		COVID PREGNANT	16.2	437.18	14.11	4128.57	23828.9	809.98	7.5	50.46	336.49	1234.74	38625.6	24548.2	665.55	12.91	3.31	2291.25	349.08	16760.8	137.21	328.68	133.72	1148.08	90.24	167.71	2.1	14.81	22.25	0.86	28.36	715.4	4.15	2.58	2.69	0.23	13.71	5467	17.26	44.06	17.03	189.4	16.09	429.72	816.53	70.36	99.46	15.52	6.72
		COVID PREGNANT	28.34	1008.66	16.46	6091.95	81508	440.18	4.19	34.37	963.45	1256.05	31498.8	19713.4	272.71	5.99	1.32	696.43	2229.3	27338.5	116.61	226.25	79.95	186.5	67.89	108.06	7.74	10.47	5.51	0.86	11.92	829.67	4.15	0.79	2.24	0.66	0.53	1472.36	14.12	43.02	17.42	82.47	10.08	296.55	260.23	37.04	94.62	14.12	4.29
		COVID PREGNANT	50.65	562.38	18.34	4175.02	52073.6	571.55	1.85	39.5	1311.11	738.33	26652.5	34183.7	508.91	5.99	1.32	1084.53	698.69	7420.66	153.1	186.24	75.17	242.84	59.24	38.25	2.1	9.93	2.72	0.86	18.7	1488.34	4.15	2.01	1.65	0.5	4.46	1414.71	24.12	11	14.23	107.72	8.58	333.87	79.68	32.74	85.66	14.21	3.18
		COVID PREGNANT	28.34	689.38	17.09	4984.83	47034.1	665.34	4.19	39.99	885.22	1024.36	30542	63918.2	478.3	8.35	1.32	761.32	3945.79	20153.6	196.85	226.25	115.01	242.84	49.33	723.32	15.03	31	31.54	0.86	6.28	902.31	4.15	0.79	2.93	0.47	1.58	1717.97	7.63	24.8	17.42	53.52	8.43	674.52	393.3	50.09	66.29	87.51	5.03
		COVID PREGNANT	50.65	423.38	7.18	3693.33	15576.6	361.14	6.97	40.47	391.57	1179.48	49908	39973.1	448.14	8.35	1.32	450.7	462.18	17613	125.8	163.07	75.94	242.84	13.21	74.55	2.1	5.89	16.53	0.86	2.76	428.2	4.15	1.6	1.26	0.65	3.15	1148.73	2.12	16.26	15.9	82.47	13.99	381.06	42.14	12.47	78.6	12.35	2.45
		COVID PREGNANT	67.19	723.82	11.88	4170.71	44947.2	996.74	16.15	40.63	5101.27	1285.88	46102	72057.6	593.06	19.46	2.2	2672.64	1575.55	39071	99.22	265.52	42.72	2346.31	72.55	85.97	16.87	20.09	34.83	0.86	5.11	6517.28	4.15	3.12	1.72	0.65	4.48	3747.58	31.43	3	15.82	165.15	19.22	385.33	55.08	81.54	101.69	16.85	6.1
		COVID PREGNANT	25.68	928.44	11.44	3488.82	35651.4	272.21	5.5	34.32	194.92	692.05	33041.6	30634	394.89	9.9	1.32	520.35	425.29	4419.65	202.02	100.94	207.81	753.25	31.5	1571.21	2.1	4.23	13.97	0.86	12.58	1389.4	4.15	1.46	2.93	2.82	3.15	1603.73	16.18	26.06	17.87	153	55.47	679.21	136.66	36.43	38.07	106.68	5.22
		COVID PREGNANT	29.5	767.41	15.7	3237.23	55414.9	426.07	5.5	39.39	254.06	1103.75	19120.2	37209.1	568.33	11.37	1.32	669.07	425.29	4788.1	1092.91	863.82	1262.86	832.73	57.79	3668	11.57	23.93	127.54	0.86	16.53	7629.21	12.46	2.45	2.63	7.02	8.93	719.84	10.68	68.51	79.22	122.75	46.2	1500.26	137.14	28.46	291.43	137.13	6.85
		COVID PREGNANT	25.68	1187.25	20.46	7943.58	52345.3	531.62	6.15	36.47	475.66	658.18	40693.1	25613.7	657.49	9.9	1.32	573.38	367.39	17875.6	1320.81	442.45	221.34	939.81	237.59	2986.71	2.1	45.75	13.35	1.04	29.02	2472.13	0.91	4.55	6.04	9.59	10.45	3249.77	17.56	66.27	32.49	178.44	35.58	1168.98	997.73	82.49	199.01	180.21	16.03
		CTR PREGNANT	16.2	505.22	9.57	5257.64	133537	355.28	4.8	53.43	818.02	682.36	28681.4	30265.5	484.3	9.69	2.39	543.77	3897.43	5897.7	65.12	123.6	35.34	748.43	48.71	64.98	12.28	13.38	5.87	0.86	11.26	294.32	7.43	1.6	1.04	0.85	2.91	951.09	5.81	3.06	7.15	71.14	4.59	429.72	279.75	21.24	71.79	4.34	5.44
		CTR PREGNANT	16.2	593.04	3.58	5788.37	46229.8	311.27	2.73	15.75	209.09	1329.78	37668.2	42528.3	416.93	10.56	0.27	502.6	3578.27	51904.6	119.23	46.68	65.19	487.85	9.59	50.23	2.1	6.32	2.78	0.86	0.4	329.96	4.15	1.6	0.9	0.65	6.24	658.72	3.85	20.37	7.15	32.8	4.07	342.54	98.6	3.97	62.06	2.95	1.02
		CTR PREGNANT	16.2	740.75	24.37	6053.35	67388.1	284.07	8.59	14.44	386.21	1074.39	33753.2	19056.3	311.99	6.7	8.27	434.99	4626.44	37425.4	77.85	93.19	43.81	520.98	9.59	216.99	30.95	12.66	2.78	0.86	5.11	525.45	4.15	1.6	0.9	0.34	2.34	575.14	7.74	24.78	7.15	32.8	17.44	342.54	32.89	3.97	99.46	26.08	1.33
		CTR PREGNANT	34.39	571.35	17.82	6343.42	43427.2	222.58	6.9	31.77	776.34	900.21	25487.2	34667.3	292.46	7.79	2.39	384.61	5589.1	20906.2	30.43	46.68	55.7	767.13	9.59	83.02	61	11.17	0.91	0.86	5.11	334.42	5.75	1.6	0.9	0.17	3.48	370.13	7.74	13.08	7.15	73.17	19.33	293.83	21.55	3.97	112.61	32.25	2.58
		CTR PREGNANT	16.2	571.35	17.49	4858.79	49584.4	963.26	11.37	82.06	952.09	1266.51	36039	68158.1	628.82	8.78	0.27	619.27	1641.31	55018.9	4373.01	1646.95	200.65	860.69	96.41	411.07	11.94	2059.02	9.84	0.86	18.88	5.6	4.15	1.6	1.46	3.56	13.71	938.67	34.97	19.64	101.54	90.3	1361.81	716.53	105.6	45.46	181.58	52.23	4.48
		CTR PREGNANT	16.2	527.45	10.99	4909.68	34507.2	207.77	7.5	36.83	329.34	872.66	26991.4	39513.5	250.6	9.69	5.87	47.58	4933.73	19428.1	75.44	46.68	79.32	640.87	9.59	60.61	2.1	12.66	0.66	0.23	5.11	262.57	4.15	1.6	0.9	0.51	3.15	342.41	3.85	17.44	7.15	15.05	8.07	305.92	50.01	3.97	108.03	4.58	0.87
		CTR PREGNANT	16.2	740.75	10.99	6794.93	13963.1	256.17	4.8	39.52	473.74	905.71	30392.5	12514.9	354.8	8.78	5.04	47.58	5647.18	19396.4	95.01	46.68	64.26	588.64	9.59	133.31	2.1	1.9	1.41	0.86	5.11	374.52	4.15	1.6	0.9	0.65	3.15	480.35	4.83	15.99	7.15	67.01	6.11	506.18	17.47	3.97	96.14	12.72	0.41
		CTR PREGNANT	16.2	571.35	10.99	7654.83	30526.4	202.77	9.58	26.2	343.63	1181.58	33278.3	28076.7	375.58	8.78	2.39	357.24	3219.77	60586.2	134.1	123.6	68.99	537.62	9.59	77.57	7.53	19.57	2.78	0.86	4.31	494.82	0.78	1.6	0.17	1.26	3.15	574	3.85	18.91	7.15	35.73	0.74	318.07	628.42	9.17	142.83	5.73	1.02
		CTR PREGNANT	16.2	571.35	9.57	7498.1	57603.7	363.91	8.59	35.29	823.02	1085.17	35230.7	30467	394.32	3.41	2.39	582.52	4919.12	30841.3	129.56	46.97	101.56	649.68	9.59	87.8	2.1	9.23	5.38	0.86	4.31	615.13	4.15	1.6	0.9	0.85	3.15	327.45	3.85	18.91	7.15	38.55	8.07	324.17	70.6	3.97	128.15	4.34	0.41
		CTR PREGNANT	16.2	635.93	2.77	5244.78	37419.9	166.81	4.8	61.7	542.8	1063.61	25666.5	36049.7	343.88	10.56	1.32	47.58	3964.02	26961.2	122	46.68	53.15	331.83	9.59	93.07	2.1	4.5	2.78	0.86	5.11	440.8	4.15	1.6	0.9	0.85	3.15	638.67	3.85	13.08	7.15	32.8	14.39	222.55	127.18	3.97	86.77	5.73	0.71
		CTR PREGNANT	39.9	1176.01	19.59	8462.3	66779.2	237.43	1.85	32.15	620.25	1198.68	35097.7	44045	226.87	12.87	1.32	47.58	4846.46	105474	88.49	58.57	46.06	242.84	9.59	79.96	2.1	18.88	2.78	0.86	5.11	607.69	4.15	1.6	1.85	0.65	3.15	165.19	2.05	12.59	7.15	37.8	3.99	371.58	34.99	3.97	66.29	12.35	2.45
		CTR PREGNANT	15.26	761.58	22.05	5054.16	38101.4	175.02	1.85	50.58	273.42	508.93	30503.6	30047.1	221.25	8.35	1.32	329.98	3986.9	16456.4	67.96	136.53	58.26	242.84	9.59	73.06	2.1	6.5	6.2	0.86	5.11	434.42	0.95	3.92	0.97	1.23	0.53	243.17	5.85	11.36	7.15	43.86	5.63	371.58	16.81	3.97	78.6	25.36	3.55
		CTR PREGNANT	16.2	737.8	9.94	6594.06	54583	665.34	1.85	28.17	708.25	1153.82	31192.6	30713.1	426.16	8.35	1.32	383.02	4519.73	57879.2	146.93	163.07	75.63	89.54	43.67	98.3	2.1	8.83	12.41	0.86	6.89	906.75	10.86	0.38	2.05	1.51	0.53	1095.88	9.36	23.58	11.34	100.31	4.66	352.68	71.71	18.26	146.35	19.79	3.92
		CTR PREGNANT	16.2	761.58	20.82	4841.55	75838.9	372.74	5.71	42.65	461.04	1217.84	37924	11420.1	268.4	8.35	1.32	544.91	5885.11	19111.2	183.72	186.24	76.87	242.84	69.91	67.96	2.1	16.04	7.58	0.86	6.89	548.35	1.69	0.79	1.65	1.6	6.28	1418.03	4.95	30.88	17.42	92.6	7.51	333.87	63.9	19.03	100.53	14.21	3.55
		CTR PREGNANT	15.26	921.49	11.94	6504.62	57879.9	877.54	1.85	39.26	655.55	1095.8	35413.2	51176.9	417.83	10.32	1.32	909.72	7188.8	31986	159.58	207.1	389.43	2091.32	63.69	86.56	2.1	18.88	10	0.86	12.79	533.06	4.15	1.44	2.24	1.41	3.52	6122.87	11.07	19.92	12.37	197.61	11.98	448.06	15.11	35.22	176.7	17.93	4.66
		CTR PREGNANT	16.2	854.24	11.94	7060.74	65911.9	429.17	3.21	33.13	575.11	778.99	33339.3	35716.2	403.51	4.52	1.32	329.98	4938.25	40298.9	192.26	186.24	56.19	242.84	37.28	145.54	2.1	14.08	2.78	0.86	1.88	471.59	4.15	1.6	1.85	1.41	6.28	1088.51	7.63	0.25	8.98	40.89	15.41	525.81	7	17.48	97.58	23.5	3.18
		CTR PREGNANT	22.07	921.49	14.22	5392.55	58614.6	395.61	4.19	46.51	429.72	826.09	23458.1	64253.3	351.88	5.99	1.32	329.98	4099.86	39641.4	129.39	136.53	77.64	242.84	37.28	89.23	0.84	23.38	2.78	0.86	5.11	650.05	4.15	1.6	1.95	0.47	2.57	916.98	4.03	2.74	12.37	112.23	26.99	371.58	59.36	2.66	125.63	19.79	2.82
		CTR PREGNANT	50.65	854.24	9.26	5463.93	48329.5	349.42	2.05	40.71	231.99	738.33	25489.2	46705	422.59	4.52	1.32	265.9	3232.44	24571.2	102.95	136.53	134.85	242.84	33.71	39.95	2.1	20.71	2.37	0.86	5.64	461.54	4.15	1.6	2.24	0.18	3.15	819.84	4.03	7.68	7.15	46.73	1.13	525.81	79.68	4.1	104.44	8.63	3.55
		CTR PREGNANT	34.24	562.38	14.54	4926.95	42190.6	1152.99	4.19	35.1	3210.31	852.85	32313.4	45739	687.79	8.35	1.32	909.72	3065.59	32193.2	203.45	207.1	94.74	2128.3	63.69	117.45	20.2	31.81	2.78	0.86	8.07	4487.97	4.15	1.6	3.52	1.6	4.46	3766.52	63.46	12.59	15.9	114.89	15.41	371.58	142.73	67.46	65.26	25.36	3.37
		CTR PREGNANT	28.34	921.49	10.27	6488.86	80080.9	395.61	5.71	51.53	830.2	1173.07	36319.5	47056.6	443.39	5.99	1.32	640.03	4304.88	18965.1	116.61	163.07	80.87	242.84	37.28	77.1	2.1	20.25	7.24	0.86	10.26	586.44	4.15	0.79	1.75	1.69	3.15	1094.56	9.36	15.04	17.42	98.41	22.78	343.26	40.31	20.54	118.95	13.28	3
		CTR PREGNANT	39.3	785.1	9.26	5443.52	81882.6	741.25	6.97	48.43	475.81	1121.63	39277.9	37452.1	416.64	8.35	1.32	609.94	2602.83	51944.2	128.92	260.83	78.25	1980.04	110.05	78.28	7.74	11	15.16	0.17	40.75	558.27	82.8	1.44	2.93	2.61	14.88	4134.19	19.33	36.95	23.19	133.53	15.96	296.55	166.86	92.27	99.55	21.65	8.2
		CTR PREGNANT	39.9	737.8	0.08	5630.16	66069.8	301.26	2.05	43.38	725.75	621.5	31994.9	36092.2	590.11	5.99	1.32	383.02	2856.04	27927.9	129.15	136.53	51.55	242.84	25.33	55.34	2.1	3.94	2.78	0.86	0.81	245.88	4.15	1.6	1.36	0.66	3.15	482.07	3.09	17.48	7.15	46.73	1.9	241.41	36.55	3.97	94.62	9.56	6.51
		CTR PREGNANT	16.2	887.3	9.55	5586.5	49714.9	970.1	11.41	45.59	11240.9	961.23	29759.8	52077.4	839.21	10.66	1.32	2268.92	536.63	16079	2210.77	605.08	99.49	1270.1	141.41	429.98	23.18	87.69	9.03	0.45	30.94	17018.7	4.15	2.9	4.34	4.47	14.87	6375.21	64.39	5.54	27.64	270.62	205.25	1018.28	293.25	123.12	145.02	62.19	8.45
		CTR PREGNANT	25.68	434.67	7.25	3249.3	28753.7	416.96	1.64	29.62	150.93	1231.95	47973.5	25425.1	416.95	6.9	1.32	501.68	538.56	17118.5	211.72	157.54	117.04	570.91	57.79	92.84	2.1	27.51	15.52	0.86	16.18	346.87	2.9	1.46	2.32	1.9	2.59	883.98	10.68	34.96	9.11	144.47	20.4	812.35	61.7	17.38	148.16	7.14	3.05
		CTR PREGNANT	17.85	376.96	20.46	5294.58	44516.8	219.26	1.64	33.54	269.55	914	24984	35411.1	440.06	6.29	1.32	573.38	1562.12	28555.7	152.14	100.94	98.03	242.84	92.03	167.92	2.1	18.33	12.74	0.86	14.04	563.59	4.15	3.75	1.62	1.84	3.15	1631.08	10.68	43.88	7.15	67.34	9.77	433.49	27.16	15.4	132.43	12.4	2.33
		CTR PREGNANT	25.68	645.95	6.75	4312.23	33904.2	332.19	3.97	34.91	172.98	714.54	24933.5	42954.5	549.5	6.29	1.32	264.46	667.5	21386	143.44	46.68	93.42	242.84	93.82	157.47	2.1	17.85	12.74	0.86	16.18	538.35	4.15	2.45	1.82	1.9	3.15	1501.07	9.31	37.18	7.15	68.63	8.73	381.25	24.73	10.52	122.16	14.16	3.05
		CTR PREGNANT	17.85	645.95	0.99	2756.89	17637.9	312.56	5.5	34.91	402.03	924.95	29151.9	16551.8	320.13	18.37	1.32	820.86	132.04	11180.8	100.39	46.68	77.44	369.15	76.52	88.94	2.1	9.06	13.35	0.49	16.88	958.15	2.39	1.46	1.62	0.18	2.59	1271.07	5.25	10.58	7.15	103.81	8.88	415.96	43.76	10.52	91.8	10.64	3.95
		CTR PREGNANT	25.68	905.97	20.07	5354.75	30501.7	261.86	3.97	52.93	318.97	952.25	33240.4	19384.2	531.19	9.1	8.55	47.58	434.85	26132.4	1812.34	260.64	380.8	886.15	21.37	2539.29	24.21	7.92	100.83	0.86	19.62	2128.26	4.15	1.46	2.52	60.71	5.83	3494.75	16.18	5.54	47.09	266.29	42.52	870.44	205.53	91.66	77.26	140.72	8.31
		CTR PREGNANT	0.56	1038.52	46.11	7122.89	75862.1	453.08	6.76	30.99	266.45	720.15	27987.7	29473.4	407.91	6.29	1.32	669.07	4702.73	15377.9	166.17	260.64	220.1	886.12	62.91	523.27	22.5	21.17	12.43	0.19	22.29	1565.85	7.07	2.9	3.03	3.35	5.04	1945.97	10.68	77.49	40.1	158.58	81.12	577.19	133.53	38.63	150.92	61.15	4.86
		HEALTHY CTR	6.1	786.45	17.08	2790.83	20903.1	1133.87	6.26	38.65	344.75	805.73	32242.8	19270.9	340.22	20.08	1.32	1410.37	283.33	5624.42	184.63	597.62	74.62	1565.43	212.03	62.03	2.1	23.53	11.31	5.73	68.23	186.38	13.03	5.84	8.94	4.85	27.79	8714.44	31.99	69.1	38.94	252.75	45.79	715.84	3002.7	107.71	107.83	26.74	14.86
		HEALTHY CTR	16.2	437.18	15.81	4134.22	17015	311.27	4.8	27.8	295.18	806.1	29954.6	32566.9	527.92	13.63	1.4	735.91	104.57	11919.4	164.67	257.31	60.68	187.05	70.58	89.45	2.1	1.9	2.78	0.86	4.31	229.7	4.15	1.6	0.9	0.56	3.15	611.55	1.86	36.61	7.15	132.91	8.55	199.33	105.6	3.97	92.8	7.12	1.02
		HEALTHY CTR	16.2	635.93	11.69	5126.87	46083	1132.79	9.58	54.54	504.91	900.21	30994.2	47725.9	807.96	17.53	4.19	1123.93	349.08	11303.4	114.6	486.85	82.18	1588.67	174.34	61.1	2.1	17.23	18.28	3.92	60.02	212.99	15.08	7.98	11.74	3.8	25.05	7075.02	26.15	72.59	44.88	226.19	30.51	723.24	2580.3	88.77	106.71	22.55	13.72
		HEALTHY CTR	16.2	862.81	12.38	9107.82	30763.1	187.59	7.5	55.28	435.41	608.02	35930.9	25041.5	399.24	6.7	3.31	116.2	257.79	5182.54	153.9	46.97	56.28	546.04	9.59	110.78	2.1	1.9	10.34	0.86	2.35	307.68	4.15	1.6	0.9	0.51	3.15	640.28	1.86	33.64	7.15	83.84	9.99	442.36	362.57	3.97	105.4	10.62	1.64
		HEALTHY CTR	45.35	965.41	29.82	5871.92	39295.8	337.59	1.85	40.23	189.92	1438.76	41147.9	22691.9	521.82	4.52	1.32	471.06	32.09	19257.9	114.12	163.07	50.43	242.84	49.33	34.57	2.1	11	2.78	0.86	16.96	153.37	4.15	0.79	1.85	1.41	6.28	676.49	2.12	51.49	11.34	69.38	13.42	448.06	165.91	6.54	110.27	10.49	4.66
		HEALTHY CTR	16.2	588.57	15.82	2316.11	46773.8	282.59	4.19	32.64	348.08	530.26	29497.6	21892.7	300.9	12.06	1.32	1179.94	113.01	12304.2	134.17	186.24	85.01	242.84	75.68	30.94	2.1	22.5	2.78	0.86	13.27	165.97	4.15	1.44	1.75	0.37	6.28	875.61	4.03	7.68	3.57	194.22	19.41	287	93.88	6.54	82.65	6.76	5.4
		HEALTHY CTR	15.26	808.37	15.82	7756.42	23900	655.67	4.19	30.91	368.2	544.42	18781.9	35484.8	435.68	8.35	1.32	578.33	75.1	18048.5	235.42	359	128.51	242.84	163.78	66.26	2.1	5.26	2.78	0.86	26.72	283.81	4.15	3.92	4.41	0.47	19.82	4259.76	20.93	12.59	25.91	205.64	21.97	2350.69	191.84	74.62	104.44	17.93	8.76
		HEALTHY CTR	34.24	1134.94	20.51	9366.71	35771.5	796.62	3.21	46.27	364.85	826.09	37964	29003.6	489.5	8.35	1.32	748.77	364.33	17288.7	367.63	438.04	113.52	1905.55	169.46	117.8	2.1	19.34	15.84	2.72	56	405.61	15.01	7.4	4.81	4.43	18.19	5657.05	24.12	78.07	37.22	271.33	29.33	724.84	759.95	82.93	131.32	29.08	10.83
		HEALTHY CTR	16.2	689.38	8.92	3381.29	28570.5	440.18	2.05	39.26	157.83	886.15	38329	19593	367.55	1032	1.32	951.07	46.5	19727	207.3	333.53	105.89	242.84	79.33	76.55	2.1	13.08	899.68	0.86	26.72	168.49	4.15	3.47	2.64	0.65	11.51	849.69	9.36	63.59	16.67	181.06	12.42	278.06	906.77	28.89	89.66	19.79	5.77
		HEALTHY CTR	15.26	854.24	10.27	7063.41	35583.2	182.26	3.21	35.1	182.83	886.15	29871.1	32188.7	377.76	5.99	1.32	47.58	214.25	9250.58	237.67	150.2	86.53	242.84	105.93	85.29	2.1	14.08	2.78	4.98	5.11	216.51	4.15	1.6	2.05	0.37	3.15	600.32	3.09	73.24	7.15	96.5	6.89	371.58	114.06	3.97	110.27	14.21	2.82
		HEALTHY CTR	13.52	1194.52	37.9	8035.01	33118.6	361.97	12.08	40.97	626.64	1060.1	42680.5	21102.9	570.9	17.03	2.2	938.75	212.1	61926.1	172.04	123.03	63.31	242.84	9.59	97.71	2.1	41.13	2.78	0.86	5.11	287.37	4.15	1.66	0.9	0.65	3.15	495.84	6.65	64.63	7.15	129.13	5.1	279.79	66.61	11.63	65.47	5.16	3.31
		HEALTHY CTR	13.52	1322.98	21.38	9607.44	13427.5	673.54	6.38	31.94	542.98	620.11	32575.5	22022.5	478.06	20.58	1.32	2242.43	296.77	34026.7	192.63	428.2	121.65	1788.23	156.84	117.06	2.1	22.81	23.64	2.36	46.47	330.67	8.36	7.45	3.58	4.06	23.02	5524.36	24.31	47.78	51.42	361.43	29.09	595.85	315.29	93.53	170.31	22.37	13.09
		HEALTHY CTR	17.2	1175.91	17.82	7103.47	17850.4	673.54	3.56	24.98	261.56	1352.33	43992.9	22022.5	311.68	17.03	1.32	1632.38	190.32	34546.8	179.8	290.64	29.64	396.25	87.33	33.04	2.1	16.41	2.78	0.86	21.79	253.95	4.15	4.72	1.72	0.65	10.59	2491.88	15.13	42.02	32.65	164.19	10.89	350.19	158.62	42.71	31.3	11.16	7.09
		HEALTHY CTR	25.68	743.61	0.99	5632.8	55262.5	426.07	9.85	35.3	185.53	1039.1	32097.8	46125.5	517.28	13.98	1.32	538.5	227.58	28234.6	105.89	46.68	94.85	648.48	9.59	59.26	2.1	19.29	17.7	0.86	11.08	315.9	4.96	1.46	2.22	1.9	0.86	756.79	6.6	21.62	7.15	67.34	5.36	669.84	166.43	21.21	125.9	5.39	2.51
		HEALTHY CTR	17.85	972.91	17.32	7962.25	23871.5	470.84	6.15	37.64	332.83	578.43	19776.9	34403.6	506.7	6.29	1.32	482.42	132.04	10383.2	228.64	198.16	133.43	469.02	21.37	152.15	36.1	2.85	2.07	0.86	15.47	241.45	0.91	1.97	2.32	1.97	5.83	1257.1	13.42	55.06	7.15	169.52	53.23	442.29	370.37	12.66	115.58	33.6	3.41
Note: data on IL12p70 are not reported since they were below the limit of detection
Values indicate the mean of two technical replicates
[truncated: 14 more columns]

## Sheet: PBMC_clusters_Figure 2
sample_id	GROUP	CD4_NAIVE	CD4_CM	CD4_CM_CXCR3+	CD4_EM	CD4_EM_CD57+	CD8_NAIVE	CD8_TM	CD8_EM	CD8_EMRA	CD8_EM_EXHAUSTED	DC_CD11c-	DC_CD11c+	CL_MONOCYTES	INT_MONOCYTES	NC_MONOCYTES	gd_NAIVE	gd_EMRA_CD57-	gd_EMRA_CD57+	B_NAIVE	B_MEMORY	EARLY_NK	MATURE_NK_CD57-	MATURE_NK_CD57+	MAIT	DN	DP	LDN
CTR_1	HD	16.8	16.3	0.1	0	0	11.4	2.3	0.8	1.9	0.4	1	2.2	11.8	0.1	0.2	0.3	0	0.2	7.5	2.5	1.8	9.7	10.1	1.6	0.2	0.7	0
CTR_2	HD	13.1	16	0.2	0.1	0.2	5.4	2.7	2	1.4	1.1	0.5	1.1	11.9	1	0.3	0.2	0.1	4.3	7.2	1.8	3.4	4.1	12.6	8.4	0.1	0.7	0
CTR_7	HD	13.5	19.2	0.1	0.8	1.6	6.6	4.2	2.1	8.1	0.8	0.3	2.3	10.7	0.7	0.5	0.2	0.5	1.8	5.6	0.6	1	6.9	8.4	2.3	0.3	0.7	0
PREGNANT_14	PREGNANT NEGATIVE	29	19.1	0.8	0.1	1.6	11.5	2.1	4.8	10.8	1.1	0.2	0	0.1	2.2	0.6	0.4	0.1	1	3	1.3	1.6	0.4	2.8	3.4	0.1	1.8	0.1
PREGNANT_24	PREGNANT NEGATIVE	19	28.1	0.5	0.1	0.1	11.9	2.3	4.9	4	0.5	0	0.2	3.2	0.9	0.5	0.4	0	0.2	8	2.1	3.7	1.1	1.6	5.9	0.1	0.6	0.1
PREGNANT_25	PREGNANT NEGATIVE	14.7	27.7	0.3	0.2	1	9.9	2.9	2	4.7	0.6	0.5	1	14.3	1.4	0.4	0.3	0.1	1	2.6	2	1.4	1	6.1	2.6	0.2	1	0.2
PREGNANT_26	PREGNANT NEGATIVE	12.3	22.3	0.3	0.2	0.2	6.8	2	1.7	4	0.6	1.5	1.2	10.9	0.8	0.4	0.3	0.2	3.1	2.7	2.1	1	2.9	12.4	9.2	0.1	0.8	0.1
PREGNANT_27	PREGNANT NEGATIVE	13	25.6	0.2	0.5	0.9	6.1	1.9	12.7	16.5	1.3	0.3	0.7	2.5	0.5	0.6	0.2	1.5	0.6	2.7	1.8	2.1	0.9	2.3	3.3	0.2	0.9	0.1
PREGNANT_3	PREGNANT NEGATIVE	5.9	31.1	0.2	0.3	0.4	4.1	1.7	6.5	3.6	1.3	0.2	0.5	3.8	2.4	3.8	0.2	0.1	1.6	4.7	5.2	3.2	0.7	2.4	15.5	0.3	0.2	0.1
PREGNANT_6	PREGNANT NEGATIVE	18.2	24.3	0.3	1	2.4	4.8	2.3	4.2	14.3	0.6	0.2	0.1	0.8	0.7	1.4	0.2	1.6	5.2	4.2	0.8	1.6	0.8	3.2	5.1	0.1	1	0.4
PREGNANT_8	PREGNANT NEGATIVE	28	19.2	0.7	0.1	0.8	21.8	3.1	3	1.3	0.2	0.1	0.1	0.6	0.4	0.1	0.3	0	0.1	8.1	3.8	1.9	0.8	1.5	2.4	0.2	1	0.3
PREGNANT_1	PREGNANT NEGATIVE	5.4	28.1	0.7	0.2	1.7	3.4	0.8	12.3	5.6	1.1	0	0	0.1	2.4	2.1	0.2	0.1	2.1	3.4	2.9	7.5	0.6	8.5	9.1	0.2	0.3	1.2
PREGNANT_28	PREGNANT NEGATIVE	15.6	31.6	0.3	0.2	1.2	5.9	2.1	5.6	4.7	0.8	0.2	0.2	4.6	1.4	0.9	0.3	0.2	5.1	3.5	1.5	4.7	1.1	5.4	1.7	0.3	0.4	0.2
COVID_113	PREGNANT POSITIVE	6	43.6	3.1	1.5	6.2	3.6	0.5	6.6	6.5	0.4	0	0	0.3	4.9	0.6	0.3	0.5	3.3	1.2	0.1	3.5	0.2	1.7	0.9	0.6	0.7	3.2
COVID_151	PREGNANT POSITIVE	10.2	33.7	0.5	0.6	2.2	4.4	7.5	6.9	5.2	0.5	0.1	0.2	0.6	0.4	0.6	0.1	0.1	1.1	6	1.9	5.1	2.3	5.8	1.4	0.2	0.2	2
COVID_155	PREGNANT POSITIVE	15.2	22.1	0.7	0.4	3	17.7	1.1	7.3	9.1	0.2	0.1	0.3	2.9	1.4	0.7	0.6	0.4	2	2.5	1.9	2.3	0.3	1.2	4.7	0.3	1	0.7
COVID_177	PREGNANT POSITIVE	20	11.2	0.1	0.3	2.3	12.4	2.1	2	8.6	0.6	0.3	0.6	12.2	0.4	0.2	0.5	0.6	4.7	7.5	1.4	1.1	4.5	3.6	2	0.1	0.5	0.2
COVID_178	PREGNANT POSITIVE	22.4	24.5	0.5	0.1	0.2	14.1	1.9	2.2	3.2	0.7	0.6	0.7	3.3	0.5	0.8	0.7	0	2.1	5.7	1.6	3.3	1.7	3.3	3.5	0.2	0.9	1.2
COVID_179	PREGNANT POSITIVE	16.6	13.5	0.6	0.1	0.7	7.3	0.9	1.2	3.8	0.2	0.3	1	31.4	1.8	0.5	0.4	0.8	3.1	4.5	2.2	1.1	0.9	2.8	2	0.3	0.7	1.2
COVID_72	PREGNANT POSITIVE	6.3	59.3	0.6	1.2	7.4	2.5	1.6	5.9	2.2	0.4	0	0	0	1.1	0.5	0.1	0	0.1	2.1	1.8	2.2	0.3	1.3	2.4	0.3	0.2	0.3

## Sheet: CD4_clusters_Figure 3
sample_id	GROUP	NAIVE	NAIVE_activated	NAIVE_Th1	CM	CM_Th2	CM_Th1-Th17	TM_Th17	EM	EM_activated	EM_Th1-Th17	EM_CXCR3+	EMRA	cTfh	eTreg
CTR_1	HD	41.6	0	6.7	8.1	13.4	1.1	6.4	1.2	0.3	0.1	11.7	0	6.3	3.2
CTR_2	HD	34.6	0.1	10.8	4.9	12.9	2.1	5.3	2.5	1.1	0.8	12.5	0.2	9.9	2.2
CTR_7	HD	32.7	0	3.3	5.5	11.9	1.3	9.8	2.8	0.9	0.8	15.9	3.9	10.1	1.2
PREGNANT_14	PREGNANT NEGATIVE	42.1	1.1	12	0.3	20.4	1.7	4.8	0.3	0.8	1.4	6.8	1.8	5.9	0.8
PREGNANT_24	PREGNANT NEGATIVE	24.7	0.5	10	4.7	21.3	2.7	17.1	0.5	0.3	0.3	7.6	0.1	9.1	1.2
PREGNANT_25	PREGNANT NEGATIVE	24.5	0.3	4.8	0.1	25.9	1.9	14.3	0.6	0.5	1.1	14.9	1.4	6.8	2.9
PREGNANT_26	PREGNANT NEGATIVE	30.5	0.2	3	7.5	12.3	1.2	18.8	1.3	0.6	0.5	12.5	0.2	10.2	1.2
PREGNANT_27	PREGNANT NEGATIVE	23.6	0.2	10.7	4.9	12.7	1.3	20.2	3.5	1.7	1.4	7	1.3	9.9	1.7
PREGNANT_3	PREGNANT NEGATIVE	7	0.2	20.6	6.1	21.1	2.8	17.6	10.4	0.8	0.9	5.9	0.3	5.4	0.9
PREGNANT_6	PREGNANT NEGATIVE	28.6	0.2	14.1	6.4	11.7	1.7	8.6	6.4	0.9	1.4	6.9	4	7.5	1.4
PREGNANT_8	PREGNANT NEGATIVE	42.3	0.5	11.2	2.1	15.2	2.4	7.3	0.4	0.6	0.8	6.8	0.9	7.9	1.5
PREGNANT_1	PREGNANT NEGATIVE	2.6	0.7	17.5	1.3	30.1	5.1	25	6	1.2	3.4	2	1.7	2.4	0.8
PREGNANT_28	PREGNANT NEGATIVE	19.6	0.2	12.2	3.2	24.5	1.9	17.7	2.5	0.7	1.9	5.8	1	7.6	1.2
COVID_113	PREGNANT POSITIVE	6	1.8	3.9	2	18.1	2.3	30.2	3.7	11.4	8.7	6.2	2.8	2.1	0.7
COVID_151	PREGNANT POSITIVE	14.6	0.1	7	12.3	20.6	2.3	18.1	4.9	0.5	1.2	8.2	3.7	4.5	2.1
COVID_155	PREGNANT POSITIVE	18.5	0.8	14	0.4	24.3	3.9	14	1.9	1.1	4.2	4.9	3.4	6.9	1.7
COVID_177	PREGNANT POSITIVE	51.3	0	6.5	4.8	6.7	1.3	7.1	1.6	0.7	0.6	5.2	6.2	5.8	2.1
COVID_178	PREGNANT POSITIVE	36.7	0.2	10	9.3	9.8	2	9.9	2.7	0.3	0.3	8.6	0.2	8.4	1.6
COVID_179	PREGNANT POSITIVE	42.1	0.5	8.9	2.3	17.7	3.4	6.1	0.6	1.1	0.4	6.4	1.9	6.1	2.5
COVID_72	PREGNANT POSITIVE	3.4	0.3	7.7	2.5	26.7	1.7	28.2	7.7	0.5	7.4	4.6	3.2	4.8	1.3

## Sheet: CD8_clusters_Figure 3
sample_id	GROUP	NAIVE	CM_CXCR3+	CM_Th2_CXCR3-	CM_Th2_CXCR3+	TM	EM	EM_activated	EM_CD57+	EMRA_CXCR3+	EMRA_CD57-	EMRA_CD57+	EMRA_Th2	Treg
CTR_1	HD	65.7	9.5	1	1	1.3	3.7	0.3	3.5	2.5	2.4	8.2	0.6	0.3
CTR_2	HD	41.8	17.3	1.3	5.7	6.8	7.2	0.6	3.7	3.5	1.2	5.2	5	0.7
CTR_7	HD	30.2	11.3	1.2	1.2	2.3	2.7	0.5	2.2	6.1	5.5	33.6	2.9	0.5
PREGNANT_14	PREGNANT NEGATIVE	36.1	4.2	1.6	7.1	4.4	0.6	3.2	0.2	1.6	1.8	13.2	17.7	8.3
PREGNANT_24	PREGNANT NEGATIVE	44.6	9.6	0.7	13.9	3.1	2.8	0.5	0.8	3.1	2.9	8.6	8.6	0.9
PREGNANT_25	PREGNANT NEGATIVE	46.8	9	0.7	10.2	3.6	0.7	0.7	0.1	2.6	1.8	17.1	5.6	1.1
PREGNANT_26	PREGNANT NEGATIVE	44.3	8.9	1	2.5	2.9	4.6	1.3	2.5	2.7	3.4	16.7	8.3	0.9
PREGNANT_27	PREGNANT NEGATIVE	13.6	3.8	1	3.7	3.2	7.8	6.2	2.5	1.2	10.6	23	15.2	8.3
PREGNANT_3	PREGNANT NEGATIVE	15.5	6.6	2.2	10	5.4	31.2	1.5	7.1	1	1.5	4.6	10	3.4
PREGNANT_6	PREGNANT NEGATIVE	16	6.1	1.8	2.8	2.2	7.7	1.8	3.1	1.3	2.8	30.9	21.4	2.1
PREGNANT_8	PREGNANT NEGATIVE	71.1	6.9	2.8	6.8	0.9	1.1	1.3	0	2.4	1.6	2.2	2.4	0.5
PREGNANT_1	PREGNANT NEGATIVE	11.8	1.9	1.3	21.9	6.8	17.4	2.5	1.2	1.2	2.8	5.5	24.5	1.3
PREGNANT_28	PREGNANT NEGATIVE	28.2	6.4	2.8	14.1	6.3	6.2	1.1	0.9	4	2.7	10.9	15.7	0.5
COVID_113	PREGNANT POSITIVE	19.9	2.2	0.9	5.9	2.6	1.9	12.1	0.7	1.4	4.4	9.1	31.9	7
COVID_151	PREGNANT POSITIVE	15.4	9.9	22.7	9.8	2	12.8	1.3	4.1	1.3	1.7	8.9	9.4	0.6
COVID_155	PREGNANT POSITIVE	47.6	2.9	0.8	7.1	1.8	1	3.1	0	1.8	2.1	10.2	19.1	2.4
COVID_177	PREGNANT POSITIVE	47.7	5.1	0.8	1	1.7	2.4	0.9	1.6	1.9	4	28.9	3.5	0.5
COVID_178	PREGNANT POSITIVE	60	6.8	1.2	3	2.6	6.9	0.4	2.4	1.6	1.5	8.7	4.5	0.6
COVID_179	PREGNANT POSITIVE	53.5	5.4	0.7	1.9	0.9	1	2.9	1.4	1.6	2.1	11.4	4.1	13.1
COVID_72	PREGNANT POSITIVE	17.4	8.8	1.9	23.6	3.7	14.9	2.9	1	1.4	2.5	5.2	15.9	0.9

## Sheet: CD19_clusters_Figure 3
sample_id	GROUP	NAIVE	TRANSITIONAL	MEMORY_UNSWITCHED	MEMORY_SWITCHED	EXHAUSTED	PLASMABLASTS
CTR_1	HD	62.7	2.9	9.8	21.9	2.5	0.2
CTR_2	HD	75.6	0.2	5.3	10.4	8.3	0.2
CTR_7	HD	48.5	1.5	41.3	6.9	1.7	0.1
PREGNANT_14	PREGNANT NEGATIVE	69.2	0.1	1.2	2.9	26.4	0.3
PREGNANT_24	PREGNANT NEGATIVE	79	0.1	1.3	6	13.5	0.1
PREGNANT_25	PREGNANT NEGATIVE	48.2	0.7	7.9	32.8	9.9	0.5
PREGNANT_26	PREGNANT NEGATIVE	50.6	1.6	4.7	31.5	11.2	0.5
PREGNANT_27	PREGNANT NEGATIVE	64.2	0.5	4	13	17.7	0.6
PREGNANT_3	PREGNANT NEGATIVE	48.9	0.1	0.2	5.6	43.5	1.7
PREGNANT_6	PREGNANT NEGATIVE	83.8	0.5	1.2	4.1	10	0.4
PREGNANT_8	PREGNANT NEGATIVE	63.3	0	5.4	17.9	13.2	0.2
PREGNANT_1	PREGNANT NEGATIVE	54.8	0.1	0.2	4.6	39.3	1
PREGNANT_28	PREGNANT NEGATIVE	68.5	1	1.7	11.1	17	0.6
COVID_113	PREGNANT POSITIVE	92.7	2.6	0.8	0.2	3	0.8
COVID_151	PREGNANT POSITIVE	74.9	3.3	0.3	4.6	16.3	0.5
COVID_155	PREGNANT POSITIVE	54.6	0.1	2.7	22.3	19.5	0.7
COVID_177	PREGNANT POSITIVE	78	2.1	4.2	13.2	2.5	0.1
COVID_178	PREGNANT POSITIVE	69.5	1.3	8.3	9.9	10.7	0.3
COVID_179	PREGNANT POSITIVE	58.6	1.2	8	23.9	7.6	0.7
COVID_72	PREGNANT POSITIVE	54.1	0	1.4	5.2	38.2	1.1

## Sheet: t cell characterization_figure4
	GROUP	CD4+CCR4+	CD4+CCR6+	CD4+CD161++	CD4+CD161+-	CD4+CXCR3+	CD4+CXCR4+	CD4+GATA3+	CD4+TBET	CD4+TH1	CD4+TH2	CD4+TH17	CD8+CCR4+	CD8+CCR6+	CD8+CD161++	CD8+CD161+-	CD8+CXCR3+	CD8+CXCR4+	CD8+GATA3+	CD8+TBET	CD8+TH1	CD8+TH2	CD8+TH17
ANNAMARIA CTR.fcs	CTR	6.82	7.26	4.81	6.84	4.4	93.4	1.07	0.48	0.053	0.036	2.36	1.66	2.88	5.26	16	8.68	85.4	0.4	41.7	1.56	0.00527	3.77
COVID-72.fcs	COV PREGNANT	14.4	8.92	2.49	8.92	16.4	100	49.2	13	0.58	0.93	0.51	6.92	8.35	2.27	6.55	27.9	99.9	41.2	23.9	3.78	0.1	0.17
COVID-113.fcs	COV PREGNANT	6.38	12	5.31	16.1	1.44	100	15.7	5.01	0.026	0.042	1.03	3.6	7.47	0.28	7.89	4.24	100	9.05	12.6	0.15	0.00805	0.099
COVID-151.fcs	COV PREGNANT	15.5	7.76	10.1	15.7	6.71	99	20	6.07	0.15	0.68	2.11	10.1	3.12	1.18	13.4	13.3	97.4	24.1	33.3	0.89	0.27	0.099
COVID-155.fcs	COV PREGNANT	17.1	12.4	5.51	9.95	12.8	100	6.56	15.3	0.58	0.51	2.98	6.28	4.49	1.49	7.72	30.5	100	8.29	48.4	5.88	0.044	1.03
COVID-165.fcs	COV PREGNANT	9.68	16.7	10.3	10.7	5.96	99.6	15.8	1.22	0.16	0.66	9.15	5.25	3.14	3.23	13.9	11.2	97.6	27.2	36.5	1.9	0.22	1.12
COVID-177.fcs	COV PREGNANT	10.5	13	7.43	8.19	8.47	99.9	9.54	7.74	0.64	0.7	3.33	3.8	3.67	2.21	6.64	18.8	99.8	10.2	39.5	3.22	0.035	1.4
COVID-178.fcs	COV PREGNANT	7.12	8.41	6.98	10.4	5.03	68.4	0.045	0.15	0.03	0	2.7	0.89	4.17	4.34	6.16	24.9	63	0.045	5.95	1.31	0	3.09
COVID-179.fcs	COV PREGNANT	14.4	11.3	8.41	8.5	7.04	99.9	3.83	3.42	0.14	0.31	3.96	2.93	3.84	5.87	8.74	22.5	99.9	1.83	35.5	2.7	0.021	3.19
COVID-266.fcs	COV PREGNANT	13.2	11.6	6.88	11.6	10.1	99.9	2.43	7.24	0.22	0.3	3.17	3.27	4.95	4.9	13.3	26.9	99.8	2.61	36.7	4.69	0.042	3.77
COVID-276.fcs	COV PREGNANT	6.45	9.8	5.43	11.9	2.05	100	11.9	1.73	0.065	0.11	1.11	4.12	13.8	0.98	7.92	12.8	100	10.6	10.5	1.16	0.011	0.66
LARA CTR.fcs	CTR	14	17.6	11.4	12.3	15.5	99.7	3.7	0.47	0.084	0.28	4.89	3.29	4.96	8.6	11.2	24.8	99.8	1.74	25.7	3.6	0.019	6.08
MARA CTR.fcs	CTR	6.56	9.51	7.56	13.7	13.2	99.7	7.24	2.26	0.11	0.11	2.05	4.37	1.97	3.54	7.88	11.9	99.7	5.82	15.8	1.11	0.068	1.69
PREGNANT-5.fcs	PREGNANT HD	9.28	11.3	4.5	9.9	4.17	99.4	3.95	20.4	0.075	0.15	1.23	10.3	2.73	3.07	4.62	13.1	99.4	4.23	18.3	0.89	0.34	1.91
PREGNANT-6.fcs	PREGNANT HD	10.5	14.6	5.11	9.03	10.5	100	8.25	7	0.16	0.25	2.11	4.81	6.07	1.05	9.22	17.2	99.9	13.7	45.6	3.12	0.016	0.42
PREGNANT-7.fcs	PREGNANT HD	11.2	12	15.7	15.2	11.8	100	9.83	2.43	0.1	0.3	3.65	3.89	3.87	1.23	5.49	28.7	100	9.69	12.8	1.67	0.026	0.31
PREGNANT-8.fcs	PREGNANT HD	12.6	11.4	6.79	7.42	6.7	100	13	2.79	0.12	0.93	3.49	6.47	4.29	2.88	5.04	39.3	100	16.6	19.1	4.12	0.2	2.29
PREGNANT-9.fcs	PREGNANT HD	8.69	4.65	6.18	8.48	5.41	100	10.9	6.07	0.098	0.37	1.67	3.69	1.76	2.13	2.88	16	100	15.7	25.3	2.04	0.035	1.17
PREGNANT-11.fcs	PREGNANT HD	9.16	5.03	3.12	6.69	4.73	99.8	4.14	1.18	0.023	0.42	1.1	3.66	2.54	2.73	4.27	11.3	99.6	7.19	37	1.58	0.11	1.55
PREGNANT-12.fcs	PREGNANT HD	12.3	12.2	7.51	8.68	9.73	99.9	2.75	0.74	0.039	0.16	2.39	4.35	4.39	7.9	9.53	27.5	99.8	1.85	17.4	1.96	0.048	4.83
PREGNANT-13.fcs	PREGNANT HD	11.4	7.38	7.84	9.31	9.52	99.8	0.43	0.18	0.046	0.03	2.24	3.2	5.24	11	5.51	21.7	99.7	0.071	6.24	1.04	0.00713	7.62
PREGNANT-15.fcs	PREGNANT HD	9.28	11.5	9.03	10.4	6.33	99.5	1.63	14.1	0.07	0.11	3.81	4.13	3.07	3.74	8.85	14.6	99.3	0.85	39.4	1.16	0.04	2.21
PREGNANT-16.fcs	PREGNANT HD	8.49	15.2	7.99	12.4	15.7	100	2.54	0.63	0.04	0.06	3.46	4.48	7.67	9.55	9.31	17.8	100	1.62	12.7	1.39	0.024	7.06
PREGNANT-17.fcs	PREGNANT HD	11.6	8.67	7.43	9.45	6.67	99.8	7.33	0.26	0.032	0.4	2.27	3.57	6.2	14.7	14.2	14.5	99.8	7.87	29.9	1.59	0.035	8.46
PREGNANT-18.fcs	PREGNANT HD	8.59	11.4	2.79	6.59	4.15	100	9.57	0.12	0.015	0.17	0.91	4.74	9.57	0.98	10.7	16.5	100	13.3	12.8	0.84	0.012	0.55
PREGNANT-25.fcs	PREGNANT HD	12.3	13.7	10.1	12.7	12.7	100	2.11	0.79	0.055	0.087	3.75	4.22	6.05	3.11	6.17	22.4	99.9	1.43	27.3	1.52	0.00603	2.35
PREGNANT-27.fcs	PREGNANT HD	13.8	14.5	14.3	19.6	32.4	100	2.22	2.34	0.27	0.033	4.97	4.69	4.38	2.22	19.3	22.4	99.9	1.47	46	3.6	0.044	1.1
REBECCA CTR.fcs	CTR	10.4	11.1	2.52	8.71	12.3	99.5	4.59	0.49	0.1	0.24	0.73	4.84	7.93	9.23	8.45	23	99.3	6.56	15	2.91	0.026	6.96

## Sheet: in vitro stimulation_figure 4
Sample:	GROUP	stimuli	/CD4+/CD107 | Freq. of Parent	/CD4+/IFNG | Freq. of Parent	/CD4+/IL-17 | Freq. of Parent	/CD4+/IL4 | Freq. of Parent	/CD4+/TNFA | Freq. of Parent	/CD8+/CD107 | Freq. of Parent	/CD8+/IFNG | Freq. of Parent	/CD8+/IL-17 | Freq. of Parent	/CD8+/IL4 | Freq. of Parent	/CD8+/TNFA | Freq. of Parent
ANNA CTR_NS.fcs	CTR	NS	0.52	0.056	0.02	0.2	0.16	0.42	0.16	0.022	0.077	0.18
ANNA CTR_S.fcs	CTR	S	1.42	1.04	0.75	0.25	2.66	3.41	3.02	0.053	0.15	0.84
COV 72_NS.fcs	PREGNANT COV	NS	0.41	0.03	0.0074	0.19	0.1	0.13	0	0	0.064	0.064
COV 72_S.fcs	PREGNANT COV	S	2.28	1.98	0.14	0.51	3.81	1.81	2.13	0	0.21	2.13
COV 113_NS.fcs	PREGNANT COV	NS	0.098	0.034	0.011	0.16	0.034	0.12	0.035	0.035	0.14	0.047
COV 113_S.fcs	PREGNANT COV	S	0.58	1.67	0.054	0.14	3.25	1.27	1.72	0.023	0.19	1.78
COV 151_NS.fcs	PREGNANT COV	NS	0.84	0.13	0.021	0.18	0.15	0.52	0.31	0.00472	0.48	0.17
COV 151_S.fcs	PREGNANT COV	S	2.36	6.01	1.29	0.11	11.1	13.1	18.2	0.12	0.4	12.8
COV 155_NS.fcs	PREGNANT COV	NS	0.31	0.026	0.018	0.18	0.053	0.24	0.046	0.018	0.031	0.069
COV 155_S.fcs	PREGNANT COV	S	7.62	18.1	0.61	0.53	24	21.5	34.8	0.038	0.069	28.3
COV 165_ NS.fcs	PREGNANT COV	NS	1.4	0.046	0.027	0.11	0.16	0.89	0.091	0.029	0.091	0.2
COV 165_S.fcs	PREGNANT COV	S	2.58	2.91	1.48	0.14	8.26	13.8	22.4	0.05	0.09	17.1
COV 177_NS.fcs	PREGNANT COV	NS	0.55	0.058	0.018	0.4	0.084	0.51	0.13	0.037	0.19	0.098
COV 177_S.fcs	PREGNANT COV	S	1.26	3.37	0.73	0.37	4.93	4.98	18.7	0.19	0.19	10.5
COV 178_NS.fcs	PREGNANT COV	NS	0.59	0.051	0.036	0.44	0.12	0.41	0.089	0.019	0.33	0.082
COV 178_S.fcs	PREGNANT COV	S	1.59	3.18	0.99	0.57	9.02	8.86	11.3	0.088	0.41	9.34
COV 179_NS.fcs	PREGNANT COV	NS	0.65	0.033	0.015	0.28	0.19	0.48	0.047	0.03	0.2	0.18
COV 179_S.fcs	PREGNANT COV	S	3.86	5.75	1.41	1.37	9.65	11.2	17.9	0.074	1.02	7.04
COV 266_NS.fcs	PREGNANT COV	NS	0.56	0.047	0.019	0.28	0.12	0.47	0.084	0.02	0.17	0.13
COV 266_S.fcs	PREGNANT COV	S	1.88	7.04	0.7	1.47	9.43	10.9	21.7	0.064	1.05	13.4
COV 276_NS.fcs	PREGNANT COV	NS	0.75	0.12	0.044	0.4	0.2	0.49	0.45	0	0.54	0.4
COV 276_S.fcs	PREGNANT COV	S	2.6	2.76	0.31	0.38	6.5	5.49	6.23	0.025	0.25	4.99
LARA CTR_NS.fcs	CTR	NS	0.39	0.041	0.023	0.32	0.054	0.33	0.081	0.025	0.18	0.074
LARA CTR_S.fcs	CTR	S	1.17	4.26	0.76	0.39	5.87	7.68	9.16	0.07	0.25	3.16
MARA CTR_NS.fcs	CTR	NS	0.29	0.033	0.038	0.18	0.085	0.27	0.053	0.027	0.23	0.062
MARA CTR_S.fcs	CTR	S	2.34	5.69	0.48	0.76	12	5.87	8.39	0.15	1.12	5.13
PREG 5_NS.fcs	PREGNANT HD	NS	0.52	0.077	0.016	0.35	0.099	0.33	0.15	0.02	0.23	0.11
PREG 5_S.fcs	PREGNANT HD	S	9.48	21	0.93	0.64	22.3	15.3	22.1	0.03	0.45	24.2
PREG 6_NS.fcs	PREGNANT HD	NS	0.42	0.049	0.015	0.21	0.034	0.29	0.086	0.01	0.11	0.065
PREG 6_S.fcs	PREGNANT HD	S	4.38	12.7	0.41	0.43	18.7	34.1	49.7	0.096	0.17	43.8
PREG 7_NS.fcs	PREGNANT HD	NS	0.29	0.043	0.015	0.17	0.031	0.28	0.068	0.026	0.13	0.053
PREG 7_S.fcs	PREGNANT HD	S	1.42	3.87	0.39	0.2	6.88	7.32	9.88	0.023	0.16	5.93
PREG 8_ NS.fcs	PREGNANT HD	NS	0.43	0.026	0.012	0.22	0.046	0.29	0.06	0.024	0.16	0.06
PREG 8_S.fcs	PREGNANT HD	S	2.48	6.46	0.68	0.37	10.4	6.87	7.38	0.026	0.19	3.77
PREG 9_NS.fcs	PREGNANT HD	NS	0.4	0.06	0.023	0.17	0.13	0.3	0.048	0.014	0.097	0.11
PREG 9_S.fcs	PREGNANT HD	S	3.39	5.95	0.96	0.17	7.75	9.49	12.2	0.047	0.1	5.97
PREG 11_NS.fcs	PREGNANT HD	NS	0.72	0.031	0.023	0.28	0.11	0.53	0.088	0.036	0.31	0.11
PREG 11_S.fcs	PREGNANT HD	S	4.24	3.34	1.13	0.33	8.44	15.4	25.2	0.091	0.46	13.3
PREG 12_NS.fcs	PREGNANT HD	NS	0.92	0.056	0.022	0.25	0.12	0.66	0.047	0.043	0.13	0.11
PREG 12_S.fcs	PREGNANT HD	S	2.71	3.59	0.9	0.21	8.96	9.94	12.6	0.07	0.12	7.43
PREG 13_NS.fcs	PREGNANT HD	NS	0.85	0.041	0.029	0.19	0.1	0.56	0.043	0.014	0.11	0.11
PREG 13_S.fcs	PREGNANT HD	S	1.18	2.69	0.53	0.19	4.88	2.26	2.77	0.095	0.1	1.33
PREG 15_NS.fcs	PREGNANT HD	NS	0.74	0.12	0.018	1.37	0.11	0.68	0.11	0.043	0.86	0.15
PREG 15_S.fcs	PREGNANT HD	S	5.91	11.8	0.69	0.22	10.3	16.6	21.6	0.049	0.12	10.9
PREG 16_NS.fcs	PREGNANT HD	NS	0.36	0.073	0.023	1.62	0.084	0.27	0.11	0.019	1.26	0.096
PREG 16_S.fcs	PREGNANT HD	S	1.52	4.71	0.58	0.34	10.1	8.14	11.6	0.086	0.18	8.24
PREG 17_NS.fcs	PREGNANT HD	NS	1.24	0.076	0.03	0.55	0.13	0.93	0.13	0.021	0.22	0.17
PREG 17_S.fcs	PREGNANT HD	S	2.35	5.22	0.44	0.52	7.53	13	16.5	0.062	0.26	7.03
PREG 18_NS.fcs	PREGNANT HD	NS	0.5	0.15	0.03	1.58	0.14	0.58	0.24	0	1.21	0.24
PREG 18_S.fcs	PREGNANT HD	S	2.44	1.04	0.13	0.78	2.48	3.07	4.41	0.048	0.19	3.12
PREG 25_NS.fcs	PREGNANT HD	NS	0.21	0.044	0.021	0.22	0.1	0.26	0.045	0.022	0.058	0.13
PREG 25_S.fcs	PREGNANT HD	S	2.36	4.46	0.24	0.096	9.14	11.5	10.8	0.018	0.045	8.45
PREG 27_NS.fcs	PREGNANT HD	NS	0.37	0.15	0.03	1.68	0.1	0.37	0.2	0.024	1.8	0.11
PREG 27_S.fcs	PREGNANT HD	S	1.53	5.95	0.8	0.16	10.5	13.7	28.6	0.049	0.34	16.9
REB CTR_NS.fcs	CTR	NS	0.52	0.22	0.043	0.67	0.17	0.66	0.4	0.023	0.42	0.21
REB CTR_S.fcs	CTR	S	0.91	2.42	0.26	1.28	4.41	3.43	6.84	0.087	0.69	3.26
